# Supplementary material for: Proteomic Changes of Glycolipid Pathways in Age-Related, Diabetic, and Post-Vitrectomy Cataracts
Source: J Clin Med. 2024 Nov 30;13(23):7287. doi: 10.3390/jcm13237287 (PMC11642120; doi:10.3390/jcm13237287)
Supplement: Supplementary file 1 [file jcm-13-07287-s001.zip]

Archive with 1 entries (1 files):
- jcm-3313337-supplementary.xlsx
