# Supplementary material for: Proteomic Changes of Glycolipid Pathways in Age-Related, Diabetic, and Post-Vitrectomy Cataracts
Source: J Clin Med. 2024 Nov 30;13(23):7287. doi: 10.3390/jcm13237287 (PMC11642120; doi:10.3390/jcm13237287)
Supplement: Supplementary file 1 [file jcm-13-07287-s001.zip › jcm-3313337-supplementary.xlsx]

## Sheet: All sample types of the study 
Aqueous Humor	Anterior Capsule	Phaco Cassette	657 common elements in "Aqueous Humor", "Anterior Capsule" and "Phaco Cassette":	303 common elements in "Aqueous Humor" and "Anterior Capsule":	1378 common elements in "Anterior Capsule" and "Phaco Cassette":	30 common elements in "Aqueous Humor" and "Phaco Cassette":
A1BG	A1BG	A2M	A2M	A1BG	A4GALT	AGA
A2M	A2.5L	A2ML1	A2ML1	ACO2	ABCB7	B4GALT5
A2ML1	A2M	A4GALT	ABCB6	ACTN1	ABCC1	CAPZA1
AAK1	A2ML1	ABCB10;TAP2;ABCB10	ABHD14B	ACTN2	ABCD3	DDAH2
ABCB6	A4GALT	ABCB6	ABI3BP	ACTN4	ABHD10	EML2
ABHD14B	ABCB10	ABCB7	ACADVL	ALB	ABHD12	F10
ABI3BP	ABCB6	ABCC1	ACHE	ALDH1A1	ABHD14A	FUT11
ACADVL	ABCB7	ABCD3	ACP1	ALDH2	ABHD16A	HAGH
ACAT2	ABCC1	ABHD10	ACP2	ALDH3A1	ABHD6	HMOX1
ACHE	ABCD3	ABHD12	ACTR2	ALDH3A2	ABLIM1	HYDIN
ACLY	ABHD10	ABHD14A	ACTR3	ALDH9A1	ACAA1	IMPG1
ACO2	ABHD12	ABHD14B	ADAM10	ALDOA	ACAA2	ITIH4
ACP1	ABHD12B	ABHD16A	ADAMTS1	ALDOC	ACAD8	MAN2B2
ACP2	ABHD14A	ABHD6	ADH5	ANXA1	ACAD9	MSLN
ACTBL2	ABHD14B	ABI3BP	AGL	ANXA2	ACADL	NAPRT
ACTN1	ABHD15	ABLIM1	AGRN	ANXA4	ACADM	NSFL1C
ACTN2	ABHD16A	ACAA1	AHCY	AP2A2	ACADS	PGM2
ACTN4	ABHD6	ACAA2	AHNAK	AP2B1	ACADSB	PLA2G15
ACTR2	ABI3BP	ACACA	AHSG	APLP2	ACAT1	PSMC3
ACTR3	ABLIM1	ACAD8	AK1	APOE	ACBD5	PSME2
ADA2	ACAA1	ACAD9	AKR1A1	APP	ACIN1	PTN
ADAM10	ACAA2	ACADL	AKR1B1	ARF	ACO1	PTPRF
ADAM22	ACAD8	ACADM	AKR7A2	ARF4	ACOT13	RNASET2
ADAM9	ACAD9	ACADS	ALAD	ATP1A3	ACOT9	RNF17
ADAMTS1	ACADL	ACADSB	ALDH7A1	ATP2A2	ACOX1	RUNDC3A
ADAMTSL2	ACADM	ACADVL	ALMS1	ATP2B1	ACOX2	S100A6
ADD1	ACADS	ACAT1	ALOX12B	ATP5F1A	ACP3	UBE2O
ADD2	ACADSB	ACBD5	AMBP	ATP5F1B	ACP5	ZNF185
ADH5	ACADVL	ACHE	ANG	Alb	ACSS3	dinB
ADH7	ACAT1	ACIN1	ANXA5	Atp1a1	ADAMTS16	plsY
ADIPOQ	ACBD5	ACO1	ANXA6	BGN	ADAMTS17
ADSL	ACHE	ACO2;ACO2;ACO2	ANXA7	BMP1	ADAMTS18
AEBP1	ACIN1	ACOT13	AOC3	C4A	ADAMTS4
AFM	ACO1	ACOT9	AP2S1	C4B	ADAMTS5
AGA	ACO2	ACOX1	APCS	C4b	ADAMTSL3
AGL	ACOT13	ACOX2	APEH	C9	ADAMTSL4
AGRN	ACOT9	ACP1	APMAP	CA6	ADAMTSL5
AGT	ACOX1	ACP2	APOA1	CALR	ADAR
AHCY	ACOX2	ACP3	APOA2	CAMK2A	ADGRA3
AHNAK	ACP1	ACP5	APOA4	CANX	AFG3L2
AHSG	ACP2	Acsl1;ACSL1;Acsl1;ACSL1;ACSL1;ACSL6	APOD	CCT6A	AGFG1
AK1	ACP3	ACSL3;ACSL4;ACSL3	APOH	CDC42	AGK
AKR1A1	ACP5	ACSL4;ACSL3;ACSL4	APOM	CDH2	AGPAT1
AKR1B1	ACSL1	ACSS3	APRT	CFH	AGPAT2
AKR1C2	ACSL3	ACTBL2;ACTG1;ACTBL2;ACTG1;PFL2215w;ACTBL2	ARF6	CFHR1	AGPAT3
AKR1E2	ACSL4	ACTN1;ACTN4;ACTN1;ACTN2;ACTN4;ACTN1;ACTN1;ACTN2	ARG1	CFL1	AGPAT4
AKR7A2	ACSL6	ACTN1;ACTN2;ACTN4;ACTN2;ACTN4;ACTN1;ACTN2;ACTN2	ARPC1B	CKM	AGPS
ALAD	ACSS3	ACTN4;ACTN1;ACTN4;ACTN1;ACTN2;ACTN4;ACTN2;ACTN4	ARPC2	CKMT1A	AIFM1
ALB	ACTN1	ACTR2	ASAH1	CLU	AIFM3
ALDH16A1	ACTN2	ACTR3	ASPH	COL11A1	AK3
ALDH1A1	ACTN4	ADAM10	ASS1	COL1A1	AKAP12
ALDH1A3	ACTR2	ADAMTS1	ATIC	COL1A2	AKAP8L
ALDH2	ACTR3	ADAMTS10;ADAMTS10	ATP5F1C	COL2A1	AKAP9
ALDH3A1	ADAM10	ADAMTS16	ATP5IF1	COL4A1	AKR1B10
ALDH3A2	ADAMTS1	ADAMTS17	ATP5MG	COL4A3	ALDH18A1
ALDH7A1	ADAMTS10	ADAMTS18	ATP5PB	COL4A4	ALDH1L2
ALDH9A1	ADAMTS16	ADAMTS4	ATP5PO	COL5A1	ALDH6A1
ALDOA	ADAMTS17	ADAMTS5	ATP6AP1	COL5A2	ALG1
ALDOC	ADAMTS18	ADAMTSL3	ATP6V1A	COL6A2	ALG11
ALMS1	ADAMTS4	ADAMTSL4	AZGP1	COX5A	ALG2
ALOX12B	ADAMTS5	ADAMTSL5	B3GALNT1	CPM	ALG5
ALOX15	ADAMTSL1	ADAR	B3GAT3	CRMP1	ALG6
AMBP	ADAMTSL3	ADGB	B3GNT9	CRYBB2	ALG9
ANG	ADAMTSL4	ADGRA3	B4GALT1	CST1	ALOXE3
ANGPTL1	ADAMTSL5	ADGRB1	B4GAT1	CTBS	ALYREF
ANGPTL7	ADAR	ADH5	BCAM	CTNNA1	AMIGO2
ANK1	ADGRA3	AFDN	BDH2	CTSB	AMT
ANK2	ADH5	AFG3L2	BLMH	CTSL	ANGPTL4
ANPEP	ADPGK	AGA	BLVRA	CTSV	ANK3
ANXA1	AFG3L2	AGFG1	BLVRB	Calr	ANO10
ANXA2	AGFG1	AGK	BMP7	Col1a2	ANO6
ANXA4	AGK	AGL	BPNT2	Col4a3	ANXA11
ANXA5	AGL	AGPAT1	BTD	DDX17	ANXA3
ANXA6	AGO4	AGPAT2	C16orf89	DIPK1C	AP1G1
ANXA7	AGPAT1	AGPAT3	C1QA	DPYSL2	AP2M1
AOC3	AGPAT2	AGPAT4	C1QB	DSC1	APBB3
AP2A2	AGPAT3	AGPAT5	C1QC	DSC3	APCDD1
AP2B1	AGPAT4	AGPS	C1QTNF5	DSTN	APCDD1L
AP2S1	AGPS	AGRN	C1R	ECM1	APEX1
APCS	AGRN	AHCY	C3	EEF2	APH1B
APEH	AHCY	AHCYL1	C5	EIF4A1	API5
APLP1	AHNAK	AHNAK	C6	ENO1	APOBEC3C
APLP2	AHSG	AHSG	C7	ENO2	APOC4
APMAP	AIFM1	AIFM1	C8A	ENPP2	APOO
APOA1	AIFM3	AIFM3	C8B	EPPK1	APOOL
APOA2	AK1	AIMP1	C8G	ESD	AQP1
APOA4	AK3	AK1	CA1	Eno1	AQP5
APOB	AKAP12	AK3	CA11	Enpp2	ARCN1
APOC3	AKAP13	AKAP12	CA14	F2	ARGLU1
APOD	AKAP8	AKAP8L	CA2	FABP5	ARHGEF3
APOE	AKAP8L	AKAP9	CADM3	FBLN1	ARL1
APOH	AKAP9	AKR1A1	CALML3	FGG	ARL6IP1
APOL1	AKR1A1	AKR1B1	CALML5	FH	ARL6IP5
APOM	AKR1B1	AKR1B10	CAND1	FLNA	ARMCX1
APP	AKR1B10	AKR7A2	CAP1	FLNB	ARMCX2
APRT	AKR7A2	ALAD	CAPG	FLT1	ARMCX3
ARF	ALAD	ALB;ALB;Alb;Alb	CAPN1	FN1	ARSG
ARF4	ALB	ALDH18A1	CAPZA2	Fabp5	ARSK
ARF6	ALDH18A1	ALDH1A1;ALDH1A1;ALDH2;ALDH1A1;ALDH2;ALDH1A1;ALDH2;Aldh1a1;ALDH1A1;ALDH1A1;Aldh1a1;ALDH1A1;Aldh1a1	CAPZB	GALC	ARVCF
ARG1	ALDH1A1	ALDH1L1	CARHSP1	GAPDH	ASPM
ARHGAP1	ALDH1L2	ALDH1L2	CASP14	GBA	ASPN
ARHGDIA	ALDH2	ALDH1A1;ALDH2;ALDH1A1;ALDH2;ALDH1A1;ALDH2;Aldh1a1;ALDH2	CAST	GDI2	ATAD1
ARHGDIB	ALDH3A1	ALDH3A1;ALDH3A1;ALDH3A2	CAT	GPI	ATAD3A
ARPC1B	ALDH3A2	ALDH3A1;ALDH3A2;ALDH3A2	CBR1	GPX1	ATL3
ARPC2	ALDH6A1	ALDH5A1	CCN2	GSN	ATP13A1
ARPC3	ALDH7A1	ALDH6A1	CCT2	GSS	ATP1B1
ARPC5L	ALDH9A1	ALDH7A1	CCT3	GSTM2	ATP1B3
ARSA	ALDOA	ALDH9A1;ALDH9A1;Aldh9a1;Aldh9a1	CCT4	GSTM3	ATP2C1
ARSB	ALDOC	ALDOA;ALDOA;ALDOC	CCT5	GY1	ATP5F1D
ASAH1	ALG1	ALDOA;ALDOC;ALDOC	CCT7	Gapdh	ATP5ME
ASNSD1	ALG11	ALG1	CCT8	Got2	ATP5MF
ASPH	ALG2	ALG11	CD47	Gpi	ATP5MJ
ASPRV1	ALG5	ALG2	CD55	H1-5	ATP5PD
ASS1	ALG6	ALG5	CDH1	HBA	ATP6V0A1
ATG4C	ALG9	ALG6	CDSN	HBA1	ATP6V0C
ATIC	ALMS1	ALG9	CEP192	HBB	ATP9A
ATL1	ALOX12B	ALMS1	CFD	HBD	AUH
ATP1A3	ALOXE3	ALOX12B	CFI	HK1	Arhgdia
ATP2A2	ALYREF	ALOXE3	CHADL	HLA-C	B3GALT1
ATP2B1	AMBP	ALPI	CHI3L1	HNRNPA3	B3GALT4
ATP5F1A	AMIGO2	ALYREF	CHID1	HNRNPC	B3GALT6
ATP5F1B	AMT	AMBP	CHRDL1	HNRNPD	B3GAT1
ATP5F1C	ANG	AMIGO2	CHST10	HNRNPH1	B3GLCT
ATP5IF1	ANGPTL4	AMT	CHST14	HNRNPR	B3GNT3
ATP5MG	ANK3	ANAPC1	CKAP4	HS6ST1	B3GNT4
ATP5PB	ANO10	ANG	CKB	HSP90B1	B3GNT7
ATP5PO	ANO6	ANGPTL4	CLIC1	HSPA2	B3GNT8
ATP6AP1	ANP32A	ANK3	CLN5	HSPA8	B4GALNT4
ATP6AP2	ANXA1	ANKHD1	CLSTN1	HSPA9	B4GALT2
ATP6V1A	ANXA11	ANO10	CLSTN2	HTRA1	B4GALT3
ATP6V1B2	ANXA2	ANO6	CLTC	IDH2	B4GALT4
ATP6V1C2	ANXA3	ANP32A;ANP32A;ANP32B	CLUL1	IDS	B4GALT7
ATPsynbeta	ANXA4	ANP32A;ANP32B;ANP32B	CNDP2	IGHA1	BAZ1B
ATPsyngamma	ANXA5	ANXA1;ANXA1;Anxa1;Anxa1	COCH	IGHA2	BCAP29
ATRN	ANXA6	ANXA11	COL12A1	IGHG1	BCAP31
AXL	ANXA7	ANXA2;ANXA2;Anxa2;ANXA2;Anxa2;ANXA2;ANXA2;Anxa2;Anxa2	COL16A1	IGHG2	BCAT2
AZGP1	AOC3	ANXA3	COL18A1	IGHG3	BCKDHA
Abca1	AP1B1	ANXA4;ANXA4	COL3A1	IGHV3-7	BCKDHB
Acot13	AP1G1	ANXA5	COL4A2	IGHV3-74	BCL2L13
Adam17	AP2A1	ANXA6	COL6A1	IGLV8-61	BCL7C
Alb	AP2A2	ANXA7	COL6A3	ISLR	BCS1L
Alcam	AP2B1	AOC3	COLEC12	ITIH1	BDH1
Aldh9a1	AP2M1	AP1B1;AP2B1;AP1B1	COPA	JUP	BFSP1
Atp1a1	AP2S1	AP1G1	CORO1C	KRT1	BFSP2
Atrn	APBB3	AP1M1;AP1M1;AP1M2	COTL1	KRT10	BMP3
B2M	APCDD1	AP1S1	COX4I1	KRT13	BMPER
B3GALNT1	APCDD1L	AP2A1;AP2A2;AP2A1	CP	KRT14	BPIFA1
B3GAT3	APCS	AP2A2;AP2A1;AP2A2	CPA4	KRT15	BPIFB1
B3GNT2	APEH	AP2B1;AP1B1;AP2B1	CPAMD8	KRT16	BSG
B3GNT9	APEX1	AP2M1	CPB2	KRT17	BTC
B4GALT1	APH1B	AP2S1	CPQ	KRT19	BTF3L4
B4GALT5	API5	AP3B1	CPVL	KRT2	BUB3
B4GAT1	APLP2	AP3D1	CPXM2	KRT23	C17orf58
BASP1	APMAP	APBA1	CRTAC1	KRT3	C1QTNF4
BCAM	APOA1	APBB3	CRYAA	KRT31	C2CD2L
BCAN	APOA2	APCDD1	CRYAB	KRT33B	CALD1
BCHE	APOA4	APCDD1L	CRYBA1	KRT34	CAMKK2
BDH2	APOBEC3C	APCS	CRYBA4	KRT36	CAMP
BGN	APOC4	APEH	CRYBB1	KRT4	CAPN2
BIN1	APOD	APEX1	CRYBB3	KRT5	CAPNS2
BLMH	APOE	APH1B	CRYGC	KRT6A	CASQ2
BLVRA	APOH	API5	CRYGD	KRT6B	CAV1
BLVRB	APOM	APLP2;APP;APLP2	CRYGS	KRT7	CAV2
BMP1	APOO	APMAP	CRYZ	KRT75	CAVIN1
BMP7	APOOL	APOA1	CS	KRT76	CBB2_0680
BOC	APP	APOA2	CSN1S1	KRT77	CBR4
BPGM	APRT	APOA4	CSNK1A1	KRT78	CBX3
BPNT2	AQP1	APOBEC3C	CSRP1	KRT79	CBX5
BTD	AQP5	APOC4	CST3	KRT80	CCAR1
C16orf89	ARCN1	APOD	CSTA	KRT84	CCAR2
C1QA	ARF	APOE;APOE;APOE;APOE;APOE	CSTB	KRT85	CCDC3
C1QB	ARF4	APOH	CTNND1	KRT86	CCDC47
C1QC	ARF5	APOM	CTSA	KRT9	CCDC80
C1QL1	ARF6	APOO	CTSC	Krt2	CCL19
C1QTNF3	ARG1	APOOL	CTSD	LAMA5	CCL20
C1QTNF5	ARGLU1	APP;APLP2;APP	CTSF	LAMB2	CCL26
C1R	ARHGEF12	APRT	CTSH	LDHA	CCN1
C1RL	ARHGEF3	AQP1	CTSZ	LDHB	CCN5
C1S	ARL1	AQP5	CTTN	LEFTY2	CD151
C1ra	ARL6IP1	ARAP1	CXCL14	LGALS1	CD63
C2	ARL6IP5	ARCN1	CXCL16	LINGO3	CD9
C3	ARL6IP6	ARF4;ARF4;ARF5	CYB5R1	LMNA	CDC5L
C4A	ARL8B	ARF4;ARF5;ARF5	CYCS	LMNB1	CDIPT
C4B	ARMCX1	ARF6	CYTL1	LTBP1	CDS1
C4BPA	ARMCX2	ARFGEF1	DAG1	LTBP3	CDS2
C4BPB	ARMCX3	ARFGEF2	DARS1	LTBP4	CDV3
C4b	ARPC1B	ARG1	DCD	LTF	CELSR1
C5	ARPC2	ARGLU1	DCTN1	LYNX1	CELSR2
C6	ARR3	ARHGEF3	DECR1	MAN1A1	CEP170B
C7	ARSG	ARID1B	DLST	MAPK1	CEP85L
C8A	ARSI	ARL1	DMBT1	MAPK3	CERS2
C8B	ARSK	ARL6IP1	DPP7	MDH1	CERS5
C8G	ARVCF	ARL6IP5	DSG1	MGAT1	CFAP20
C9	ASAH1	ARL8A;ARL8A;ARL8B	DSP	MGP	CFC1
CA1	ASPH	ARL8A;ARL8B;ARL8B	DYNC1H1	MSN	CGNL1
CA10	ASPM	ARMCX1	DYNLL1	MYH11	CHCHD1
CA11	ASPN	ARMCX2	ECHS1	MYH14	CHCHD2
CA14	ASS1	ARMCX3	EEF1D	MYH9	CHCHD3
CA2	ATAD1	ARPC1A	EEF1G	Mdh1	CHD4
CA3	ATAD3A	ARPC1B	EFEMP1	NCAM1	CHD6
CA6	ATIC	ARPC2	EFEMP2	NDUFV1	CHDH
CACHD1	ATL3	ARPC5	EIF3A	NID1	CHERP
CADM1	ATP13A1	ARSG	EIF3H	NID2	CHMP2A
CADM2	ATP1A1	ARSI;ARSJ;ARSI	EIF4G1	NME1	CHMP6
CADM3	ATP1A2	ARSJ;ARSI;ARSJ	EIF6	NME2	CHPF
CADM4	ATP1A3	ARSK	EMD	NONO	CHPF2
CALML3	ATP1B1	ARVCF	EMILIN1	OTUB1	CHRD
CALML5	ATP1B3	ASAH1	ENDOD1	PCBP1	CHST1
CALR	ATP2A2	ASPH	EPDR1	PCBP2	CHST15
CAMK2A	ATP2A3	ASPM	EPHX2	PDHB	CHST7
CAMK2B	ATP2B1	ASPN	ERAP1	PEPD	CHST9
CAND1	ATP2B4	ASS1	ERP29	PFKL	CHSY1
CANT1	ATP2C1	ATAD1	ERP44	PFKM	CHTOP
CANX	ATP5F1A	ATAD3A	ETFA	PFKP	CIRBP
CAP1	ATP5F1B	ATIC	EVPL	PFL2215w	CISD1
CAP2	ATP5F1C	ATL3	EXTL2	PFN1	CISD2
CAPG	ATP5F1D	ATP11B	F13A1	PGM1	CISD3
CAPN1	ATP5IF1	ATP13A1	F5	PGRMC2	CLCA2
CAPZA1	ATP5ME	ATP1A1;ATP1A1;Atp1a1;ATP1A1;ATP1A2;Atp1a1;Atp1a1	F9	PKM	CLCC1
CAPZA2	ATP5MF	ATP1B1	FASN	PLEC	CLCN7
CAPZB	ATP5MG	ATP1B3	FBLN5	PLS3	CLEC19A
CARD9	ATP5MJ	ATP2A2;ATP2A2;ATP2A3	FBLN7	PNP	CLINT1
CARHSP1	ATP5PB	ATP2A2;ATP2A3;ATP2A3	FBN1	PPIA	CLPB
CARTPT	ATP5PD	ATP2B1;ATP2B1;ATP2B4;ATP2B1;ATP2B2;ATP2B4;ATP2B1;ATP2B2;ATP2B3;ATP2B4;ATP2B1;ATP2B3;ATP2B4;ATP2B1;ATP2B2	FGA	PPL	CLPTM1
CASP14	ATP5PO	ATP2B1;ATP2B2;ATP2B3;ATP2B4;ATP2B1;ATP2B3;ATP2B4;ATP2B3;ATP2B4;ATP2B3	FGB	PRDX1	CMAS
CAST	ATP6AP1	ATP2B1;ATP2B4;ATP2B1;ATP2B2;ATP2B4;ATP2B1;ATP2B2;ATP2B3;ATP2B4;ATP2B1;ATP2B3;ATP2B4;ATP2B4;ATP2B3;ATP2B4	FGFBP2	PRDX2	CMTM3
CAT	ATP6V0A1	ATP2C1	FLG	PRDX5	CMTM4
CBLN2	ATP6V0C	ATP5F1A;atpA;ATP5F1A;atpA;ATP5F1A;atpA;ATP5F1A;atpA;ATP5F1A;ATP5F1A;ATP5F1A;atpA	FLG2	PRDX6	CNFN
CBR1	ATP6V1A	ATP5F1B;atpD;ATP5F1B	FLOT1	PRPS1	CNIH4
CCL14	ATP9A	ATP5F1C	FRZB	PSAP	CNMD
CCL18	AUH	ATP5F1D	FSCN1	PSMB8	CNN1
CCN2	AZGP1	ATP5IF1	FSTL4	PSMC5	CNNM3
CCSER1	Acsl1	ATP5ME	FTH1	PTGDS	CNP
CCSMST1	Alb	ATP5MF	FTL	PTPRS	CNPY3
CCT2	Aldh1a1	ATP5MG	FUCA1	PTPRU	CNTNAP1
CCT3	Anxa1	ATP5MJ	FUCA2	PYGB	COL25A1
CCT4	Anxa2	ATP5PB	G6PD	Pkm	COL26A1
CCT5	Arhgdia	ATP5PD	GAA	RAB14	COL28A1
CCT6A	Atp1a1	ATP5PO	GALM	RAB1A	COL4A6
CCT7	B12	ATP6AP1	GALNS	RAB35	COL7A1
CCT8	B3GALNT1	ATP6V0A1	GALNT10	RAB5A	COL8A1
CD14	B3GALT1	ATP6V0C	GALNT18	RAB5C	COL8A2
CD163	B3GALT4	ATP6V1A	GALNT2	RNH1	COLGALT2
CD248	B3GALT5	ATP9A	GANAB	RPL6	COLQ
CD44	B3GALT6	AUH	GAS6	RPL9	COMT
CD47	B3GAT1	AZGP1	GDF11	RPS13	COMTD1
CD55	B3GAT3	AZU1	GGCT	RPS20	COPB1
CD59	B3GLCT	Acsl1;ACSL1;Acsl1;ACSL1;ACSL1;ACSL6	GGH	RPS3A	COPS2
CD5L	B3GNT3	Aebp1	GLA	RS1	COQ8A
CD99L2	B3GNT4	ALB;ALB;Alb;Alb	GLO1	S100A7	CORO1B
CDC42	B3GNT7	ALDH1A1;ALDH1A1;ALDH2;ALDH1A1;ALDH2;ALDH1A1;ALDH2;Aldh1a1;ALDH1A1;ALDH1A1;Aldh1a1;ALDH1A1;Aldh1a1	GLOD4	S100A9	COX15
CDH1	B3GNT8	ALDH9A1;ALDH9A1;Aldh9a1;Aldh9a1	GLS	SCUBE1	COX20
CDH13	B3GNT9	ANXA1;ANXA1;Anxa1;Anxa1	GLUD1	SELENBP1	COX6C
CDH2	B4GALNT4	ANXA2;ANXA2;Anxa2;ANXA2;Anxa2;ANXA2;ANXA2;Anxa2;Anxa2	GLUL	SEMA3F	COX7A2
CDH4	B4GALT1	Arhgdia	GM2A	SEMA4B	CPA3
CDH5	B4GALT2	ATP1A1;ATP1A1;Atp1a1;ATP1A1;ATP1A2;Atp1a1;Atp1a1	GNB1	SEMG1	CPA6
CDH6	B4GALT3	B3GALNT1	GNS	SEPTIN7	CPNE1
CDHR1	B4GALT4	B3GALT1	GOT1	SERPINB3	CPNE3
CDON	B4GALT7	B3GALT4	GPD2	SERPINB4	CPSF6
CDSN	B4GAT1	B3GALT5;B3GALT5	GPNMB	SERPINB5	CPSF7
CEP192	BAZ1B	B3GALT6	GPX3	SERPINB6	CPT1A
CETP	BCAM	B3GAT1	GRHPR	SERPINE2	CPT1B
CFB	BCAP29	B3GAT3	GRIA4	SFN	CPT2
CFD	BCAP31	B3GLCT	GSDMA	SFPQ	CRB2
CFH	BCAT2	B3GNT3	GSR	SLC25A12	CRIP2
CFHR1	BCKDHA	B3GNT4	GSTO1	SPOCK1	CRISPLD1
CFHR2	BCKDHB	B3GNT7	GSTP1	SPOCK3	CRISPLD2
CFHR3	BCKDK	B3GNT8	GYG1	SPTAN1	CRLF1
CFI	BCL2L13	B3GNT9	Gda	SRSF3	CROCC
CFL1	BCL7C	B4GALNT4	H1-0	SRSF7	CRTAP
CGREF1	BCLAF1	B4GALT1	HADHA	Slc25a4	CRYBA2
CHAD	BCS1L	B4GALT2	HADHB	TAF15	CRYL1
CHADL	BDH1	B4GALT3	HAL	TAGLN	CRYM
CHGA	BDH2	B4GALT4	HEXA	TALDO1	CSRP2
CHGB	BFSP1	B4GALT5	HEXB	TAP2	CST6
CHI3L1	BFSP2	B4GALT7	HGF	TF	CTBP1
CHI3L2	BGN	B4GAT1	HMCN1	TGM2	CTC1
CHID1	BLMH	BAG6	HNRNPA0	TIMP3	CTCF
CHIT1	BLVRA	BAX	HNRNPA2B1	TPI1	CTSG
CHL1	BLVRB	BAZ1B	HNRNPL	TPM1	CXADR
CHRDL1	BMP1	BCAM	HNRNPM	TPM3	CXCL12
CHST10	BMP3	BCAP29	HNRNPU	TPM4	CXCL13
CHST14	BMP7	BCAP31	HNRNPUL2	TTR	CYB5B
CIZ1	BMP8A	BCAT2	HP	TUBA4A	CYB5D2
CKAP4	BMP8B	BCKDHA	HPRT1	TUBB	CYB5R2
CKB	BMPER	BCKDHB	HPX	TUBB2A	CYBC1
CKM	BPIFA1	BCL2L13	HRG	TUBB4B	CYBRD1
CKMT1A	BPIFB1	BCL7C	HRNR	TUBB6	CYC1
CLCNKB	BPNT2	BCLAF1;BCLAF1;THRAP3	HSD17B10	TUFM	CYFIP1
CLEC11A	BRPF3	BCS1L	HSD17B4	Tpi1	CYP27A1
CLEC3B	BSG	BDH1	HSPA4	UBA1	CYP51A1
CLIC1	BTC	BDH2	HSPB1	Uba1	CYP7A1
CLIC3	BTD	BFSP1	HSPD1	Uqcrc2	Col14a1
CLN5	BTF3L4	BFSP2	HSPE1	VIM	Col15a1
CLSTN1	BUB3	BGN;DCN;BGN	HSPG2	VTN	D2HGDH
CLSTN2	C16orf89	BLMH	HTB1	WDR1	DAND5
CLSTN3	C17orf58	BLVRA	HYOU1	Wdr1	DAP3
CLTC	C1QA	BLVRB	IDE	YWHAG	DARS2
CLU	C1QB	BMP1;BMP1;TLL2	IDH3A	YWHAH	DBN1
CLUL1	C1QC	BMP3	IGFALS	YWHAQ	DBT
CMPK1	C1QTNF4	BMP7	IGFBP3	YWHAZ	DCAKD
CNDP1	C1QTNF5	BMP8A;BMP8B;BMP8A	IGFBP5	atpA	DCT
CNDP2	C1R	BMP8B;BMP8A;BMP8B	IGFBP7	dnaK	DCXR
CNRIP1	C2CD2L	BMPER	IGHM		DDB1
CNTN1	C3	BNIP1	IGHV5-10-1		DDB2
CNTN2	C4A	BPIFA1	IGKC		DDOST
CNTN4	C4B	BPIFB1	IGKV4-1		DDRGK1
CNTNAP2	C4b	BPNT2	IL36RN		DDX1
CNTRL	C5	BSG	IMPA2		DDX23
COCH	C6	BTAF1	IQGAP1		DDX42
COL11A1	C7	BTC	ITIH2		DDX46
COL12A1	C8A	BTD	ITIH5		DEFB119
COL16A1	C8B	BTF3	ITM2B		DEK
COL18A1	C8G	BTF3L4	IVL		DERL1
COL1A1	C9	BUB3	JCHAIN		DHCR7
COL1A2	CA1	BZW1	KERA		DHODH
COL2A1	CA11	C16orf89	KIF20B		DHRS1
COL3A1	CA14	C17orf58	KLK10		DHRS13
COL4A1	CA2	C1QA	KLKB1		DHRS7
COL4A2	CA6	C1QB	KNG1		DHRS7B
COL4A3	CADM3	C1QC	KPNB1		DHRSX
COL4A4	CALB2	C1QTNF4	KPRP		DHX15
COL5A1	CALD1	C1QTNF5	KTN1		DHX30
COL5A2	CALML3	C1R	LACRT		DIPK1A
COL6A1	CALML5	C2CD2L	LAMC1		DIPK1B
COL6A2	CALR	C3	LAMP1		DIPK2A
COL6A3	CALU	C4A;C4B;C4b;C4A;C4A;C4B	LAMP2		DKC1
COL9A1	CAMK2A	C4b;C4A;C4B;C4b;C4A;C4B;C4B	LAP3		DKK2
COL9A2	CAMK2D	C4b;C4A;C4B;C4b;C4A;C4B;C4B	LCN1		DLAT
COL9A3	CAMKK2	C5	LECT2		DLD
COLEC12	CAMP	C6	LFNG		DMKN
COMP	CAND1	C7	LGALS3		DNAJA1
COPA	CANX	C8A	LGALS3BP		DNAJA2
COPS4	CAP1	C8B	LGALS7		DNAJA3
CORO1A	CAPG	C8G	LGB		DNAJB11
CORO1C	CAPN1	C9;C9	LIPA		DNAJC10
COTL1	CAPN2	CA1	LMAN1		DNAJC11
COX4I1	CAPNS2	CA11	LMAN2		DNAJC16
COX5A	CAPZA2	CA14	LORICRIN		DNAJC19
CP	CAPZB	CA2	LOXL1		DNAJC3
CPA4	CARHSP1	CAD	LRIT1		DPAGT1
CPAMD8	CASP14	CADM3	LRP1		DPM1
CPB2	CASQ2	CALD1	LRRC4B		DPY19L1
CPE	CAST	CALML3	LTA4H		DRG2
CPM	CAT	CALML5	LTBP2		DTD1
CPN1	CAV1	CALR;CALR;Calr;Calr	LUM		DUSP23
CPN2	CAV2	CAMK2D;CAMK2G;CAMK2A;CAMK2D;CAMK2G;CAMK2D;CAMK2A;CAMK2D	LYZ		DUT
CPQ	CAVIN1	CAMK2G;CAMK2D;CAMK2G;CAMK2A;CAMK2D;CAMK2G	MAN1C1		EBI3
CPVL	CAVIN2	CAMKK2	MAN2A2		EBP
CPXM2	CBB2_0680	CAMP	MANBA		ECI2
CRABP1	CBR1	CAND1	MATN2		ECM2
CRABP2	CBR4	CANX;CANX;Canx;Canx	MDH2		EDIL3
CREG1	CBX3	CAP1	MDK		EEF1B2
CRHBP	CBX5	CAPG	MEF-1		EGFL6
CRISP3	CCAR1	CAPN1	METRNL		EGFL7
CRMP1	CCAR2	CAPN2	MFAP2		EGFR
CRNN	CCDC137	CAPNS2	MFAP4		EGLN3
CRP	CCDC3	CAPZA1	MFGE8		EHHADH
CRTAC1	CCDC47	CAPZA2	MGARP		EI24
CRYAA	CCDC80	CAPZB	MIF		EIF2S1
CRYAB	CCKAR	CARHSP1	MLEC		EIF2S2
CRYBA1	CCL19	CARS2	MMP11		EIF3B
CRYBA4	CCL20	CASP14	MMP2		EIF3D
CRYBB1	CCL26	CASQ2	MMRN2		EIF3F
CRYBB2	CCN1	CAST	MST1		EIF3G
CRYBB3	CCN2	CAT	MTHFD1		EIF3I
CRYGB	CCN5	CAV1	MUCL1		EIF3J
CRYGC	CCT2	CAV2	MVP		EIF3L
CRYGD	CCT3	CAVIN1	MXRA5		EIF3M
CRYGS	CCT4	CBB2_0680	MXRA7		EIF4B
CRYZ	CCT5	CBR1	MXRA8		ELAC2
CS	CCT6A	CBR4	MYL6		ELANE
CSF1	CCT7	CBX3	MYLK		ELAVL1
CSF1R	CCT8	CBX5	NAGA		ELMOD2
CSN1S1	CD151	CCAR1	NAGK		ELOVL1
CSNK1A1	CD47	CCAR2	NAGLU		EMC1
CSPG5	CD55	CCDC127	NAMPT		EMC2
CSRP1	CD63	CCDC24	NAXE		EMC3
CST1	CD9	CCDC3	NCAN		EMC6
CST2	CDC42	CCDC47	NCCRP1		EMILIN3
CST3	CDC42BPA	CCDC80	NCL		EML4
CSTA	CDC5L	CCL19	NDRG1		ENTPD6
CSTB	CDH1	CCL20	NDUFS1		EPRS1
CTBS	CDH2	CCL26	NEU1		EPS8L2
CTHRC1	CDIPT	CCN1	NNT		ERG28
CTNNA1	CDS1	CCN2	NPEPPS		ERGIC1
CTNND1	CDS2	CCN5	NPM1		ERMP1
CTSA	CDSN	CCT2	NPTN		ERO1A
CTSB	CDV3	CCT3	NQO1		ERV3-1
CTSC	CELSR1	CCT4	NRXN3		ESYT1
CTSD	CELSR2	CCT5	NSF		ESYT2
CTSF	CEMIP	CCT6A;CCT6A;CCT6B	NTNG1		ETF1
CTSH	CEP170B	CCT6A;CCT6B;CCT6B	OAF		ETFDH
CTSL	CEP192	CCT7	OLA1		EWSR1
CTSO	CEP85L	CCT8	OLFML3		EXD2
CTSS	CEP89	CD151	OPTC		EXTL1
CTSV	CERS2	CD46	OXCT1		F3
CTSZ	CERS5	CD47	OXSR1		FAAH
CTTN	CFAP20	CD55	OsI_13867		FABP3
CUTA	CFAP251	CD63	P4HB		FABP4
CXCL14	CFC1	CD81	PA2G4		FADS1
CXCL16	CFD	CD9	PAICS		FADS3
CYB5R1	CFH	CDC37	PAPLN		FAF2
CYCS	CFHR1	CDC42;RAC2;RHOG;CDC42	PARK7		FAM120A
CYTL1	CFI	CDC42BPB	PBXIP1		FAM162A
Ca2	CFL1	CDC5L	PC		FAM169A
Calr	CGNL1	CDH1	PCMT1		FAM20A
Cd99l2	CHADL	CDIPT	PCOLCE		FARSA
Cndp1	CHCHD1	CDS1	PCSK2		FARSB
Col1a2	CHCHD2	CDS2	PDCD6		FAT1
Col2a1	CHCHD3	CDSN	PDCD6IP		FAU
Col4a3	CHD2	CDV3	PDGFD		FCAMR
DAG1	CHD4	CELSR1	PDIA3		FCGRT
DAPK1	CHD6	CELSR2	PDIA4		FDXR
DARS1	CHDH	Cemip;CEMIP;Cemip;CEMIP	PDIA6		FECH
DBI	CHERP	CEP170B	PDLIM5		FGF2
DBNL	CHI3L1	CEP192	PEBP1		FGF22
DCD	CHID1	CEP85L	PGAM1		FGFBP3
DCN	CHMP2A	CEPT1	PGD		FILIP1
DCTN1	CHMP6	CERS2	PGK1		FIP1L1
DCTN2	CHPF	CERS5	PGLYRP2		FITM2
DDAH2	CHPF2	CFAP20	PHGDH		FJX1
DDI2	CHRD	CFAP47	PIGR		FKBP3
DDR1	CHRDL1	CFC1	PIP		FKBP8
DDX17	CHST1	CFD	PKP1		FKRP
DECR1	CHST10	CFH;CFH;CFHR1	PKP3		FKTN
DERA	CHST11	CFH;CFHR1;CFHR1	PLBD1		FLII
DHRS9	CHST12	CFI	PLBD2		FMO4
DIPK1C	CHST14	CFL1;CFL1;DSTN	PLD3		FOLR1
DKK3	CHST15	CGNL1	PLG		FOXE3
DLG4	CHST4	CHADL	PLOD1		FRAS1
DLST	CHST6	CHCHD1	PLP1		FREM1
DMBT1	CHST7	CHCHD2	PLTP		FUBP1
DMRT2	CHST9	CHCHD3	PLXDC2		FUNDC2
DMTN	CHSY1	CHD4	PMEL		FUT3
DNASE2	CHTOP	CHD6	PNPLA8		FUT8
DNM1	CIRBP	CHDH	POF1B		FZD7
DPP3	CISD1	CHERP	PON1		Fbp1
DPP7	CISD2	CHI3L1	PON3		G6PC3
DPYSL2	CISD3	CHID1	POR		GADD45GIP1
DSC1	CKAP4	CHMP2A	PPIB		GAL3ST1
DSC2	CKB	CHMP4B	PPIC		GAL3ST3
DSC3	CKM	CHMP6	PPM1L		GAL3ST4
DSG1	CKMT1A	CHPF	PPP2R1A		GALNT16
DSG2	CKMT2	CHPF2	PPP3CA		GALNT17
DSP	CLCA2	CHRD	PPT1		GALNT3
DSTN	CLCC1	CHRDL1	PPT2		GAR1
DYNC1H1	CLCN7	CHST1	PRADC1		GART
DYNC1LI1	CLEC18A	CHST10	PRB3		GASK1B
DYNLL1	CLEC18B	CHST11;CHST11;CHST12	PRCP		GATM
Dkk3	CLEC19A	CHST11;CHST12;CHST12	PRELP		GBE1
Dlg2	CLIC1	CHST14	PRG4		GBF1
Dnah2	CLINT1	CHST15	PRH1		GCDH
ECHS1	CLN5	CHST4;CHST4;CHST6	PRKCSH		GDAP1
ECM1	CLPB	CHST4;CHST6;CHST6	PRNP		GDF10
EEF1D	CLPTM1	CHST7	PRSS3		GDF15
EEF1G	CLPTM1L	CHST9	PRSS35		GDPD3
EEF2	CLSTN1	CHSY1	PRSS56		GGCX
EFCAB14	CLSTN2	CHTOP	PSAT1		GHDC
EFEMP1	CLTC	CILP	PSMA1		GHITM
EFEMP2	CLU	CIRBP	PSMA2		GIMAP8
EFHD2	CLUL1	CISD1	PSMA3		GJA1
EFNA1	CMAS	CISD2	PSMA4		GJA4
EFNA5	CMTM3	CISD3	PSMA5		GLB1
EFNB2	CMTM4	CKAP4	PSMA6		GLB1L
EGFLAM	CNDP2	CKAP5	PSMA7		GLCE
EIF3A	CNFN	CKB	PSMB1		GLDC
EIF3H	CNIH4	CKM;CKM;CKM	PSMB2		GLDN
EIF4A1	CNMD	CKMT1A;CKMT1A;CKMT2	PSMB3		GLG1
EIF4G1	CNN1	CKMT1A;CKMT2;CKMT2	PSMB4		GLT8D2
EIF6	CNN3	CLC	PSMB5		GLYR1
EMD	CNNM3	CLCA2	PSMB6		GMPPB
EMILIN1	CNP	CLCC1	PSMB7		GMPR2
EML2	CNPY3	CLCN7	PSMD2		GOLGA3
EML6	CNTNAP1	CLEC18A;CLEC18A;CLEC18B;CLEC18A;CLEC18B	PSMD3		GPAA1
ENDOD1	CNTNAP3	CLEC18A;CLEC18B;CLEC18A;CLEC18B;CLEC18B;CLEC18B;CLEC18B	PSMD6		GPX4
ENO1	CNTNAP3B	CLEC19A	PSME1		GPX8
ENO2	COCH	CLIC1	PTBP1		GREM2
ENOPH1	COL11A1	CLINT1	PTMS		GRM3
ENPP2	COL11A2	CLN5	PTPRN		GSPT1
EPB41	COL12A1	CLPB	PXDN		GSTA4
EPB42	COL16A1	CLPTM1	QDPR		GSTK1
EPDR1	COL18A1	CLSTN1	QPCT		GSTZ1
EPHX2	COL1A1	CLSTN2	QSOX1		GUF1
EPPK1	COL1A2	CLTC	RAB18		GXYLT2
EPS8L1	COL25A1	CLU;CLU	RAB7A		H1-1
ERAP1	COL26A1	CLUH	RACK1		H1-10
ERP29	COL28A1	CLUL1	RALY		H3-7
ERP44	COL2A1	CMAS	RAN		HAAO
ESD	COL3A1	CMTM3	RARRES1		HACD2
ETFA	COL4A1	CMTM4	RARRES2		HACD3
EVPL	COL4A2	CNDP2	RBP1		HADH
EXTL2	COL4A3	CNFN	RBP3		HAPLN1
EZR	COL4A4	CNIH4	RELN		HAPLN2
Eno1	COL4A5	CNMD	RNASE4		HARS1
Eno2	COL4A6	CNN1	RNASE7		HDAC1
Enpp2	COL5A1	CNN3;CNN3	ROBO1		HDLBP
F10	COL5A2	CNNM3	RPL10A		HHIP
F11	COL5A3	CNP	RPL11		HIBADH
F12	COL6A1	CNPY3	RPL12		HIBCH
F13A1	COL6A2	CNTNAP1	RPL13		HM13
F13B	COL6A3	CNTNAP3;CNTNAP3B;CNTNAP3	RPL14		HMGB2
F2	COL6A5	CNTNAP3B;CNTNAP3;CNTNAP3B	RPL15		HMGCL
F5	COL7A1	COCH	RPL17		HMGN1
F9	COL8A1	COL11A1;COL11A1;COL11A2;COL5A1;COL5A3;COL11A1;COL5A1	RPL18		HMGN4
FABP1	COL8A2	COL11A1;COL11A2;COL5A1;COL5A3;COL11A2	RPL19		HNRNPUL1
FABP5	COLEC12	COL12A1	RPL21		HP1BP3
FAH	COLGALT2	COL16A1	RPL22		HPSE2
FAM20B	COLQ	COL18A1	RPL23		HS2ST1
FAM20C	COMT	COL1A1;COL1A1;COL1A1;Col1a1;COL1A1;Col1a1	RPL24		HS3ST1
FAM3C	COMTD1	COL1A2;COL1A2;COL1A2;Col1a2;COL1A2;Col1a2	RPL28		HS3ST6
FAM83H	COPA	COL24A1	RPL29		HSD11B1L
FASN	COPB1	COL25A1	RPL3		HSD17B11
FBLN1	COPS2	COL26A1	RPL30		HSD17B12
FBLN5	COQ8A	COL28A1	RPL32		HSD17B2
FBLN7	CORO1B	COL2A1;COL2A1;COL5A2;COL2A1;COL5A2;Col2a1;COL2A1;Col2a1;Col2a1	RPL34		HSD17B8
FBN1	CORO1C	COL3A1	RPL35A		HSDL1
FBP2	COTL1	COL4A1;COL4A1;COL4A5	RPL4		HSDL2
FBXO7	COX15	COL4A2	RPL5		HTATSF1
FCGBP	COX20	COL4A3;COL4A3;Col4a3;Col4a3	RPL7		HTRA3
FCGR3A	COX4I1	COL4A4;COL4A4;COL4A4	RPL7A		HTRA4
FCN3	COX5A	COL4A1;COL4A5;COL4A5	RPN1		HYAL3
FDPS	COX6C	COL4A6	RPS10		Hmgcs2
FERMT3	COX7A2	COL11A1;COL11A2;COL5A1;COL5A3;COL11A1;COL5A1;COL5A1	RPS12		IARS1
FETUB	CP	COL2A1;COL5A2;COL2A1;COL5A2;Col2a1;COL5A2	RPS14		IARS2
FGA	CPA3	COL11A1;COL11A2;COL5A1;COL5A3;COL5A3	RPS16		IAT2
FGB	CPA4	COL6A1	RPS19		IDH3B
FGFBP2	CPA6	COL6A2;COL6A2;Col6a2;Col6a2	RPS2		IDO1
FGFR1	CPAMD8	COL6A3	RPS24		IDUA
FGG	CPB2	COL7A1	RPS25		IGF2R
FH	CPM	COL8A1	RPS3		IGSF3
FKBP1A	CPNE1	COL8A2	RPS6		IKBIP
FLG	CPNE3	COLEC12	RPS8		IL17D
FLG2	CPQ	COLGALT2	RPS9		IL34
FLNA	CPSF6	COLQ	RTBDN		IL4I1
FLNB	CPSF7	COMT	S100A11		IL7
FLOT1	CPT1A	COMTD1	S100A14		ILF2
FLT1	CPT1B	COPA	S100A16		ILF3
FMOD	CPT2	COPB1	S100A4		ILVBL
FN1	CPVL	COPS2	S100A8		IMMT
FRZB	CPXM2	COQ8A	S100P		IMPA1
FSCN1	CPZ	Coro1a;CORO1A;Coro1a;CORO1A	SAA4		IMUP
FSTL1	CRAT	CORO1B	SAG		INF2
FSTL4	CRB2	CORO1C	SAMHD1		INHBA
FSTL5	CRCT1	CORO2B	SARS1		INHBC
FTH1	CRIP2	COTL1	SBSN		INHBE
FTL	CRISPLD1	COX15	SCGB1D2		INPP5K
FUCA1	CRISPLD2	COX20	SEC61A1		ISCA1
FUCA2	CRLF1	COX4I1	SELENOF		ISOC2
FUT11	CRMP1	COX6C	SELENOP		ISYNA1
Fabp5	CROCC	COX7A2	SEMA3A		ITGA3
Fscn1	CRTAC1	CP	SEMA3B		ITGA6
Fut4	CRTAP	CPA3	SEMA3C		ITGAV
G6PD	CRYAA	CPA4	SEMA3E		ITGB1
GAA	CRYAB	CPA6	SERPINA1		ITGB4
GAD2	CRYBA1	CPAMD8	SERPINA12		ITGB6
GALC	CRYBA2	CPB2	SERPINA3		ITM2A
GALE	CRYBA4	CPNE1	SERPINA4		ITM2C
GALM	CRYBB1	CPNE3	SERPINA5		IVD
GALNS	CRYBB2	CPQ	SERPINB1		IVNS1ABP
GALNT1	CRYBB3	CPS1	SERPINB12		JAM3
GALNT10	CRYGC	CPSF1	SERPINB13		JPH1
GALNT18	CRYGD	CPSF6	SERPINB2		KARS1
GALNT2	CRYGS	CPSF7	SERPINC1		KCNJ5
GALNT7	CRYL1	CPT1A	SERPINE3		KDSR
GANAB	CRYM	CPT1B	SERPINF1		KHDRBS1
GAPDH	CRYZ	CPT2	SERPINF2		KHSRP
GAS1	CS	CPVL	SF3B1		KIAA0319L
GAS6	CSN1S1	CPXM2	SFRP1		KIAA1217
GBA	CSNK1A1	CPZ;CPZ	SFRP2		KIAA1671
GBP1	CSNK2A2	CRB2	SIAE		KIF5B
GC	CSRP1	CRIP1	SLC25A11		KIRREL1
GCLC	CSRP2	CRIP2	SLC25A3		KLK5
GCLM	CST1	CRISPLD1	SLC2A1		KMO
GDF11	CST3	CRISPLD2	SLC3A2		KRAS
GDI1	CST6	CRLF1	SLC4A1		KRTAP11-1
GDI2	CSTA	CRMP1;CRMP1;DPYSL3;CRMP1;DPYSL2;DPYSL3;CRMP1;DPYSL2	SLIT2		KRTAP12-1
GFRA2	CSTB	CRNKL1	SLITRK2		KRTAP13-1
GFUS	CTBP1	CROCC	SLPI		KRTAP13-2
GGCT	CTBS	CRTAC1	SMPD1		KRTAP13-4
GGH	CTC1	CRTAP	SND1		KRTAP16-1
GLA	CTCF	CRYAA	SNED1		KRTAP3-1
GLO1	CTNNA1	CRYAB	SOD1		KRTCAP2
GLOD4	CTNNB1	CRYBA1	SOD3		KYAT3
GLRX3	CTNND1	CRYBA2	SORT1		Ky
GLS	CTSA	CRYBA4	SPARCL1		L4
GLTP	CTSB	CRYBB1	SPCS3		LACTB
GLUD1	CTSC	CRYBB2;CRYBB2	SPON1		LAG3
GLUL	CTSD	CRYBB3	SPON2		LAMA4
GM2A	CTSF	CRYGC	SPRR3		LAMB3
GNB1	CTSG	CRYGD	SPTBN1		LANCL1
GNPDA1	CTSH	CRYGS	SPTBN2		LARGE2
GNPTG	CTSK	CRYL1	SQOR		LARP7
GNS	CTSL	CRYM	SRSF2		LARS1
GOLIM4	CTSV	CRYZ	ST6GALNAC5		LCLAT1
GOLM1	CTSZ	CS	ST8SIA1		LCTL
GOT1	CTTN	CSE1L	STAT3		LDAF1
GPC1	CXADR	CSN1S1	STC2		LDB3
GPD2	CXCL12	CSNK1A1	STIP1		LEMD2
GPI	CXCL13	CSRP1	STOM		LEMD3
GPLD1	CXCL14	CSRP2	STOML3		LEPROT
GPNMB	CXCL16	CST3	SYNGR2		LEPROTL1
GPR37	CYB5B	CST6	SYPL1		LETM1
GPR37L1	CYB5D2	CSTA	TAGLN2		LGI1
GPS1	CYB5R1	CSTB	TAP1		LGI2
GPX1	CYB5R2	CTBP1	TAPBP		LGI3
GPX3	CYB5R3	CTC1	TCN2		LGI4
GRHPR	CYBC1	CTCF	TCP1		LIN7C
GRIA4	CYBRD1	CTNNA1;CTNNA2;CTNNA1	TECR		LIPC
GRP	CYC1	CTNNAL1	TFPI2		LIPG
GSDMA	CYCS	CTNNB1;JUP;CTNNB1	TFRC		LIPH
GSN	CYFIP1	CTNND1	TGFB2		LIPI
GSR	CYP1B1	CTPS2	TGFBI		LMAN2L
GSS	CYP27A1	CTR9	TGM1		LMCD1
GSTM2	CYP2U1	CTSA	TGM3		LMF1
GSTM3	CYP51A1	CTSB;Ctsb	TGOLN2		LMF2
GSTO1	CYP7A1	CTSC	THSD4		LMO1
GSTP1	CYTL1	CTSD	THY1		LNPEP
GY1	Calr	CTSF	TIMP1		LNPK
GYG1	Canx	CTSG	TIMP2		LONP1
Gapdh	Cemip	CTSH	TKFC		LOXL2
Gda	Col14a1	CTSK;CTSL;CTSV;CTSK	TKT		LOXL3
Gnas	Col15a1	CTSK;CTSL;CTSV;CTSL	TMED2		LOXL4
Got2	Col1a1	CTSV;CTSK;CTSL;CTSV	TMED4		LPCAT1
Gpi	Col1a2	CTSZ	TNC		LPCAT2
H1-0	Col4a3	CTTN	TPP1		LPCAT3
H1-5	Col6a2	CUTC	TRAP1		LPL
HABP2	Coro1a	CXADR	TREX2		LPP
HADHA	Cps1	CXCL12	TRIM29		LRFN1
HADHB	D2HGDH	CXCL13	TSKU		LRFN2
HAGH	DAG1	CXCL14	TSN		LRPAP1
HAL	DAND5	CXCL16	TXN		LRPPRC
HBA	DAP3	CYB5B	TYMP		LRRC15
HBA1	DARS1	CYB5D2	UQCRC1		LRRC17
HBB	DARS2	CYB5R1	USP14		LRRC24
HBD	DBN1	CYB5R2	USP5		LRRC47
HBG1	DBP7	CYB5R3;CYB5R3;Cyb5r3;Cyb5r3	VAT1		LRRC59
HBG2	DBT	CYBC1	VCL		LRRN2
HBZ	DCAKD	CYBRD1	VDAC1		LRRTM2
HEBP1	DCD	CYC1	VDAC2		LSM4
HEG1	DCT	CYCS	VDAC3		LSS
HEXA	DCTN1	CYFIP1	VIT		LUC7L3
HEXB	DCXR	CYP1B1;CYP1B1;Cyp1b1	VWA1		LY6G6C
HGF	DDB1	CYP21A2	WIF1		LY96
HGFAC	DDB2	CYP27A1	XP32		LYPLA1
HK1	DDOST	CYP51A1	XRCC5		LYRM4
HLA-C	DDRGK1	CYP7A1	XRCC6		MAGT1
HLA-DPA1	DDX1	CYTL1	YOD1		MAL2
HLA-DPB1	DDX17	CALR;CALR;Calr;Calr	ZG16B		MAMDC2
HLA-DRA	DDX21	CANX;CANX;Canx;Canx	dps		MAOB
HLA-DRB1	DDX23	Cemip;CEMIP;Cemip;CEMIP	folE		MARCHF5
HLA-DRB5	DDX3X	Ces1d	gpmA		MARCO
HMBS	DDX3Y	Col14a1	lpxA		MARS1
HMCN1	DDX42	Col15a1	map		MATR3
HMGCS1	DDX46	COL1A1;COL1A1;COL1A1;Col1a1;COL1A1;Col1a1	mig-22		MBOAT7
HMOX1	DDX5	COL1A2;COL1A2;COL1A2;Col1a2;COL1A2;Col1a2	recF		ME1
HNRNPA0	DECR1	COL2A1;COL2A1;COL5A2;COL2A1;COL5A2;Col2a1;COL2A1;Col2a1;Col2a1	sls		ME2
HNRNPA2B1	DEFB119	COL4A3;COL4A3;Col4a3;Col4a3			MECP2
HNRNPA3	DEK	COL6A2;COL6A2;Col6a2;Col6a2			MEGF6
HNRNPC	DENND11	Coro1a;CORO1A;Coro1a;CORO1A			MESD
HNRNPD	DERL1	CTSB;Ctsb			MEST
HNRNPH1	DERPC	CYB5R3;CYB5R3;Cyb5r3;Cyb5r3			METRN
HNRNPL	DES	D2HGDH			METTL24
HNRNPM	DHCR7	DAG1			METTL7A
HNRNPR	DHODH	DAND5			METTL9
HNRNPU	DHRS1	DAP3			MFAP1
HNRNPUL2	DHRS11	DARS1			MFAP5
HP	DHRS13	DARS2			MFF
HPGD	DHRS3	DBN1			MFNG
HPR	DHRS7	DBP3;DDX3X;DDX3Y;DBP3			MFRP
HPRT1	DHRS7B	DBT			MGST1
HPX	DHRSX	DCAKD			MGST2
HRG	DHX15	DCD			MGST3
HRNR	DHX30	DCT			MIA
HS6ST1	DHX9	DCTN1			MLH3
HSD17B10	DIPK1A	DCXR			MMP24
HSD17B4	DIPK1B	DDAH1			MMP28
HSP90B1	DIPK1C	DDAH2			MMUT
HSPA12A	DIPK2A	DDB1			MOGS
HSPA13	DKC1	DDB2			MORF4L1
HSPA2	DKK2	DDOST			MPC1
HSPA4	DLAT	DDRGK1			MPC2
HSPA8	DLD	DDX1			MPP7
HSPA9	DLG1	DDX17;DDX3X;DDX3Y;DDX5;DDX17;DDX5;DDX17			MPRIP
HSPB1	DLST	DDX23			MPV17
HSPD1	DMBT1	DDX3X;DDX3X;DDX3Y;DDX17;DDX3X;DDX3Y;DDX5;DBP3;DDX3X;DDX3Y			MRAS
HSPE1	DMKN	DDX3X;DDX3Y;DDX17;DDX3X;DDX3Y;DDX5;DBP3;DDX3X;DDX3Y;DDX3Y			MRC2
HSPG2	DNAJA1	DDX42			MRE11
HTB1	DNAJA2	DDX46			MRPL1
HTRA1	DNAJA3	DDX17;DDX3X;DDX3Y;DDX5;DDX5;DDX17;DDX5			MRPL11
HYDIN	DNAJB11	DECR1			MRPL13
HYOU1	DNAJC10	DEFB119			MRPL14
Hsp90aa1	DNAJC11	DEK			MRPL15
ICOSLG	DNAJC16	DERL1			MRPL16
IDE	DNAJC19	DES;Des;KRT7;KRT8;Krt7;VIM;DES;Des;KRT7;KRT8;KRT84;Krt7;VIM;DES;Des;VIM;DES;Des;KRT7;VIM;Des;VIM;DES;DES;Des;Des			MRPL17
IDH1	DNAJC3	DHCR7			MRPL18
IDH2	DPAGT1	DHODH			MRPL19
IDH3A	DPF2	DHRS1			MRPL2
IDS	DPM1	DHRS13			MRPL20
IFI30	DPP7	DHRS7			MRPL21
IGFALS	DPY19L1	DHRS7B			MRPL22
IGFBP2	DPYSL2	DHRSX			MRPL23
IGFBP3	DPYSL3	DHX15			MRPL24
IGFBP4	DRG2	DHX30			MRPL27
IGFBP5	DSC1	Dhx9;DHX9;Dhx9;DHX9			MRPL3
IGFBP6	DSC3	DIABLO			MRPL30
IGFBP7	DSG1	DIPK1A			MRPL32
IGHA1	DSP	DIPK1B			MRPL33
IGHA2	DSTN	DIPK1C;DIPK1C			MRPL34
IGHD	DTD1	DIPK2A			MRPL37
IGHG1	DTNA	DKC1			MRPL38
IGHG2	DUSP23	DKK2			MRPL4
IGHG3	DUT	DLAT			MRPL40
IGHG4	DYNC1H1	DLD			MRPL41
IGHM	DYNC1LI2	DLST			MRPL44
IGHV1-18	DYNLL1	DMBT1			MRPL45
IGHV1-2	Des	DMKN			MRPL47
IGHV1-24	Dhx9	DNAJA1			MRPL48
IGHV1-3	Dmd	DNAJA2			MRPL51
IGHV1-45	EBI3	DNAJA3			MRPL57
IGHV1-46	EBP	DNAJB11			MRPL58
IGHV1-69	ECH1	DNAJC1			MRPL9
IGHV1-8	ECHS1	DNAJC10			MRPS11
IGHV2-26	ECI2	DNAJC11			MRPS12
IGHV2-5	ECM1	DNAJC13			MRPS14
IGHV2-70D	ECM2	DNAJC16			MRPS15
IGHV3-13	EDIL3	DNAJC19			MRPS17
IGHV3-15	EEF1B2	DNAJC3			MRPS18A
IGHV3-35	EEF1D	DNM2;DNM2;DNM3			MRPS21
IGHV3-38	EEF1G	DNMT1			MRPS23
IGHV3-38-3	EEF2	DNPEP			MRPS24
IGHV3-49	EFEMP1	DPAGT1			MRPS26
IGHV3-64	EFEMP2	DPM1			MRPS31
IGHV3-64D	EFTUD2	DPP7			MRPS33
IGHV3-7	EGFL6	DPY19L1			MRPS34
IGHV3-72	EGFL7	CRMP1;DPYSL2;DPYSL3;CRMP1;DPYSL2;DPYSL2;DPYSL3;DPYSL2			MRPS36
IGHV3-73	EGFR	CRMP1;DPYSL3;CRMP1;DPYSL2;DPYSL3;DPYSL3;DPYSL2;DPYSL3			MRPS5
IGHV3-74	EGLN3	DRG2			MRPS7
IGHV4-28	EHD1	DSC1;DSC1;DSC3			MRPS9
IGHV4-34	EHD2	DSC1;DSC3;DSC3			MRRF
IGHV4-4	EHD4	DSG1			MT-ATP6
IGHV5-10-1	EHHADH	DSP			MT-CO1
IGHV5-51	EI24	DST			MT-CO2
IGHV6-1	EIF1AX	CFL1;DSTN;DSTN			MT-CO3
IGKC	EIF2S1	DTD1			MT-CYB
IGKV1-16	EIF2S2	DUSP23			MT-ND1
IGKV1-17	EIF3A	DUT			MT-ND2
IGKV1-27	EIF3B	DYNC1H1			MT-ND3
IGKV1-5	EIF3D	DYNLL1			MT-ND4
IGKV1-8	EIF3F	DES;Des;KRT7;KRT8;Krt7;VIM;DES;Des;KRT7;KRT8;KRT84;Krt7;VIM;DES;Des;VIM;DES;Des;KRT7;VIM;Des;VIM;DES;DES;Des;Des			MT-ND5
IGKV1D-16	EIF3G	Dhx9;DHX9;Dhx9;DHX9			MTCH1
IGKV1D-8	EIF3H	EBI3			MTCH2
IGKV2-29	EIF3I	EBP			MTDH
IGKV2-30	EIF3J	ECH1;Ech1			MTHFD1L
IGKV2D-29	EIF3L	ECHS1			MTIF2
IGKV2D-30	EIF3M	ECI2			MTPAP
IGKV3-20	EIF4A1	ECM1;ECM1			MTRES1
IGKV3-7	EIF4A2	ECM2			MTX1
IGKV3D-15	EIF4A3	ECPAS			MUC5B
IGKV3D-20	EIF4B	EDC4			MYADM
IGKV4-1	EIF4G1	EDIL3			MYBPC3
IGKV6-21	EIF6	EEF1B2			MYDGF
IGLC3	ELAC2	EEF1D			MYEF2
IGLC7	ELANE	EEF1G			MYL2
IGLL1	ELAVL1	EEF2;EEF2;Eef2;EEF2;EFTUD2;Eef2;Eef2			MYL3
IGLL5	ELMOD2	EFEMP1			MYL9
IGLON5	ELN	EFEMP2			MYO6
IGLV1-40	ELOVL1	EEF2;EFTUD2;Eef2;EFTUD2			MYOF
IGLV1-47	EMC1	EGFL6			MYOM1
IGLV1-51	EMC2	EGFL7			MYOM2
IGLV10-54	EMC3	EGFR			NA
IGLV2-11	EMC4	EGLN3			NAAA
IGLV2-14	EMC6	EHBP1			NACA
IGLV2-18	EMD	EHD1;EHD4;EHD1;EHD1;EHD2			NADK2
IGLV2-23	EMILIN1	EHD2;EHD4;EHD1;EHD2;EHD2			NAP1L1
IGLV2-8	EMILIN3	EHD4;EHD1;EHD4;EHD2;EHD4			NARS1
IGLV3-1	EML4	EHHADH			NAT14
IGLV3-10	EML5	EI24			NBAS
IGLV3-12	EMP3	EIF1AX;EIF1AY;EIF1AX			NCBP2AS2
IGLV3-19	ENDOD1	EIF1AY;EIF1AX;EIF1AY			NCEH1
IGLV3-21	ENDOG	EIF2S1			NCKAP1
IGLV3-25	ENO	EIF2S2			NCLN
IGLV3-27	ENO1	EIF3A			NCOA5
IGLV3-9	ENO2	EIF3B			NCSTN
IGLV4-60	ENPP2	EIF3D			NDP
IGLV4-69	ENPP6	EIF3E			NDUFA10
IGLV5-37	ENTPD6	EIF3F			NDUFA11
IGLV5-39	EPB41L1	EIF3G			NDUFA12
IGLV5-45	EPB41L2	EIF3H			NDUFA13
IGLV6-57	EPB41L3	EIF3I			NDUFA2
IGLV7-43	EPB41L4B	EIF3J			NDUFA4
IGLV7-46	EPDR1	EIF3L			NDUFA4L2
IGLV8-61	EPHX1	EIF3M			NDUFA6
IGLV9-49	EPHX2	EIF4A1;EIF4A3;EIF4A1;EIF4A2;EIF4A3;EIF4A1;EIF4A1;EIF4A2			NDUFA7
IGSF8	EPPK1	EIF4A1;EIF4A2;EIF4A3;EIF4A1;EIF4A2;EIF4A2			NDUFB10
IL1RAP	EPRS1	EIF4A3;EIF4A1;EIF4A3;EIF4A1;EIF4A2;EIF4A3			NDUFB3
IL1RN	EPS8L2	EIF4B			NDUFB4
IL36RN	EPX	EIF4G1			NDUFB5
IL6ST	ERAP1	EIF4G2			NDUFB6
IMPA2	ERG28	EIF5B			NDUFB7
IMPG1	ERGIC1	EIF6			NDUFB9
IMPG2	ERLIN1	ELAC2			NDUFC2
INAFM2	ERLIN2	ELANE			NDUFS2
IQGAP1	ERMP1	ELAVL1			NDUFS4
ISG15	ERO1A	ELMOD2			NDUFS5
ISLR	ERP29	ELN;Eln			NDUFV3
ITGBL1	ERP44	ELOVL1			NEBL
ITIH1	ERV3-1	ELP1			NEDD4L
ITIH2	ERVMER34-1	EMC1			NEU2
ITIH3	ESD	EMC2			NFS1
ITIH4	ESYT1	EMC3			NFXL1
ITIH5	ESYT2	EMC6			NHP2
ITM2B	ETF1	EMD			NIPSNAP3A
IVL	ETFA	EMILIN1			NIPSNAP3B
JCHAIN	ETFB	EMILIN3			NLRP13
JUP	ETFDH	EML2			NLRX1
KATNAL2	EVPL	EML4			NMB
KCTD12	EWSR1	ENDOD1			NME3
KERA	EXD2	ENO;ENO2;ENO			NMNAT1
KIAA1958	EXTL1	ENO1;ENO1;ENO1;ENO2;Eno1;ENO1;Eno1;ENO1;ENO2;ENO1;ENO1;ENO2;Eno1;ENO1;Eno1;ENO1;ENO2;Eno1;Eno1;ENO1;ENO1			NOG
KIF20B	EXTL2	ENO1;ENO2;Eno1;ENO1;ENO2;ENO1;ENO2;Eno1;ENO2;ENO2;Eno1;ENO;ENO2;ENO2			NOP56
KLK10	Ecm1	ENPP2;ENPP2;Enpp2;Enpp2			NOP58
KLK11	Eef2	ENPP4			NOTCH3
KLK6	Eln	ENPP6;ENPP6;ENPP6			NPC1
KLKB1	Eno1	ENTPD6			NRM
KNG1	Enpp2	EOGT			NSDHL
KPNB1	Esd	EPB41L1;EPB41L2;EPB41L1;EPB41L2;EPB41L3;EPB41L1;EPB41L1;EPB41L3			NT5E
KPRP	Etfb	EPB41L2;EPB41L2;EPB41L1;EPB41L2;EPB41L1;EPB41L2;EPB41L3;EPB41L2;EPB41L3			NUDT16L1
KREMEN1	F11R	EPB41L1;EPB41L2;EPB41L3;EPB41L2;EPB41L3;EPB41L1;EPB41L3;EPB41L3			NUDT5
KRT1	F13A1	EPDR1			NUMA1
KRT10	F2	EPHA1			NUP153
KRT12	F2R	EPHX1;EPHX1;Ephx1			NUP205
KRT13	F3	EPHX2			NUTF2
KRT14	F5	EPPK1;PLEC;Plec;EPPK1;EPPK1;PLEC			NXPH4
KRT15	F8	EPRS1			NYX
KRT16	F9	EPS8L2			OAS3
KRT17	FAAH	EPX;MPO;EPX			OBSCN
KRT19	FABP3	ERAP1			OCIAD1
KRT2	FABP4	ERG28			ODR4
KRT23	FABP5	ERGIC1			OGFOD3
KRT24	FADS1	ERLIN1;ERLIN1;ERLIN2			OLFM3
KRT3	FADS3	ERLIN1;ERLIN2;ERLIN2			OLFML1
KRT31	FAF2	ERMP1			OLFML2A
KRT33B	FAHD1	ERO1A			OPA1
KRT34	FAM120A	ERP29			OPA3
KRT36	FAM162A	ERP44			OSTC
KRT4	FAM169A	ERV3-1			OXA1L
KRT5	FAM180A	ESD;Esd			Os03g0663800
KRT6A	FAM20A	ESYT1			P3H2
KRT6B	FARSA	ESYT2			P4HA2
KRT7	FARSB	ETF1			PACSIN3
KRT75	FASN	ETFA			PALLD
KRT76	FAT1	ETFB;ETFB;Etfb;Etfb			PALS1
KRT77	FAU	ETFDH			PALS2
KRT78	FBL	EVPL			PAMR1
KRT79	FBLL1	EWSR1			PARP1
KRT80	FBLN1	EXD2			PCCB
KRT84	FBLN5	EXTL1			PCNP
KRT85	FBLN7	EXTL2			PCOLCE2
KRT86	FBN1	ECH1;Ech1			PCSK5
KRT9	FCAMR	EEF2;EEF2;Eef2;EEF2;EFTUD2;Eef2;Eef2			PCSK6
KTN1	FCGRT	ELN;Eln			PCSK9
Krt2	FDXR	ENO1;ENO1;ENO1;ENO2;Eno1;ENO1;Eno1;ENO1;ENO2;ENO1;ENO1;ENO2;Eno1;ENO1;Eno1;ENO1;ENO2;Eno1;Eno1;ENO1;ENO1			PCYOX1
L	FECH	ENPP2;ENPP2;Enpp2;Enpp2			PCYOX1L
L1CAM	FGA	ESD;Esd			PDAP1
LACRT	FGB	ETFB;ETFB;Etfb;Etfb			PDCD4
LAMA5	FGF2	F10			PDE12
LAMB2	FGF22	F13A1			PDF
LAMC1	FGFBP2	F2;F2			PDGFB
LAMP1	FGFBP3	F3			PDGFC
LAMP2	FGG	F5			PDGFRL
LAP3	FH	F9			PDHA1
LBP	FHL1	FAAH			PDIA5
LCAT	FIBCD1	FABP3			PDK3
LCN1	FILIP1	FABP4			PDLIM2
LCN2	FIP1L1	FABP5;Fabp5			PDLIM7
LCP1	FITM2	FADS1			PDPR
LDHA	FJX1	FADS3			PDS5B
LDHB	FKBP3	FAF2			PDZK1
LECT2	FKBP4	FAM120A			PELP1
LEFTY2	FKBP8	FAM162A			PERP
LFNG	FKBP9	FAM169A			PES1
LGALS1	FKRP	FAM20A			PEX11B
LGALS3	FKTN	FARSA			PGAM5
LGALS3BP	FLG	FARSB			PGM5
LGALS7	FLG2	FASN			PHB1
LGALSL	FLII	FAT1			PHIP
LGB	FLNA	FAU			PI3
LGMN	FLNB	FBL;FBLL1;FBL			PIGT
LILRA6	FLNC	FBLL1;FBL;FBLL1			PIP4P1
LINGO1	FLOT1	FBLN1;FBLN1;FBLN1			PISD
LINGO3	FLT1	FBLN5			PKDCC
LIPA	FMO4	FBLN7			PKP4
LMAN1	FN1	FBN1			PLA1A
LMAN2	FNDC3A	FBXO27			PLA2G2A
LMNA	FOLR1	FCAMR			PLA2G3
LMNB1	FOXE3	FCGRT			PLA2G4E
LMO7	FRAS1	FCHO2			PLCD3
LORICRIN	FREM1	FDFT1			PLGRKT
LOX	FRZB	FDXR			PLOD2
LOXL1	FSCN1	FECH			PLP2
LRG1	FSTL4	FGA			PLPP1
LRIT1	FTH1	FGB			PLRG1
LRP1	FTL	FGF10			PMPCA
LRP11	FUBP1	FGF2			PMVK
LRP2	FUCA1	FGF22			PNN
LRP8	FUCA2	FGFBP2			PNPLA6
LRRC4B	FUNDC1	FGFBP3			PNPT1
LRTM1	FUNDC2	FGG;FGG;FGG			PODN
LSAMP	FUS	FH;FH;Fh;Fh			PODNL1
LSR	FUT3	FHL1;FHL1;Fhl1;Fhl1			POFUT1
LTA4H	FUT8	FILIP1			POFUT2
LTBP1	FXR1	FIP1L1			POGLUT1
LTBP2	FZD7	FITM2			POGZ
LTBP3	Fabp5	FJX1			POMGNT2
LTBP4	Fbp1	FKBP3			PON2
LTF	Fh	FKBP8			PPHLN1
LUM	Fhl1	FKRP			PPM1N
LXN	Fn1	FKTN			PRAF2
LYNX1	G6PC3	FLG			PRDX3
LYPD3	G6PD	FLG2			PREB
LYVE1	GAA	FLII			PRG2
LYZ	GADD45GIP1	FLNA;FLNB;FLNA;FLNB;FLNC;FLNA;FLNA;FLNC			PRG3
MAB21L4	GAL3ST1	FLNB;FLNA;FLNB;FLNA;FLNB;FLNC;FLNB;FLNC;FLNB			PRKAA1
MAN1A1	GAL3ST3	FLNA;FLNB;FLNC;FLNB;FLNC;FLNA;FLNC;FLNC			PRKDC
MAN1C1	GAL3ST4	FLOT1			PRMT1
MAN2A1	GALC	FLT1;MAPK1;MAPK3;PDGFRA;FLT1			PROK2
MAN2A2	GALM	FMNL2			PRPF19
MAN2B1	GALNS	FMO4			PRPF31
MAN2B2	GALNT10	FN1;FN1;Fn1;FN1;Fn1;FN1;Fn1			PRPF38A
MANBA	GALNT16	FOLR1			PRPF40A
MAP2	GALNT17	FOXE3			PRPF6
MAPK1	GALNT18	FRAS1			PRPF8
MAPK3	GALNT2	FREM1			PRSS12
MARCKS	GALNT3	FRZB			PRSS23
MASP2	GANAB	FSCN1			PRSS33
MAT2A	GAPDH	FSTL4			PRXL2A
MATN2	GAR1	FTH1			PSMC1
MBL2	GART	FTL			PSMC6
MCAM	GAS6	FUBP1			PSMD1
MDGA1	GASK1B	FUCA1			PSMD11
MDH1	GATM	FUCA2			PSMD12
MDH2	GBA	FUNDC2			PSMD7
MDK	GBE1	FUS;FUS;TAF15			PSPN
MEF-1	GBF1	FUT11			PTCD3
MEGF10	GCDH	FUT3			PTDSS1
MEGF8	GDAP1	FUT8			PTDSS2
MET	GDF10	FXR1;FXR1;Fxr1			PTGES2
METRNL	GDF11	FZD7			PTGFRN
MFAP2	GDF15	FABP5;Fabp5			PTPMT1
MFAP4	GDF7	Fahd1			PTRH2
MFGE8	GDI2	Fbp1			PTTG1IP
MGARP	GDPD3	FH;FH;Fh;Fh			PTX4
MGAT1	GFM1	FHL1;FHL1;Fhl1;Fhl1			PXDNL
MGAT2	GGCT	FN1;FN1;Fn1;FN1;Fn1;FN1;Fn1			PXYLP1
MGAT5	GGCX	G			QARS1
MGP	GGH	G6PC3			QPCTL
MIA3	GHDC	G6PD			RAB11B
MIF	GHITM	GAA			RAB17
MINPP1	GIMAP8	GADD45GIP1			RAB21
MLEC	GJA1	GAL3ST1			RAB23
MMP11	GJA4	GAL3ST3			RAB24
MMP2	GLA	GAL3ST4			RAB29
MMP3	GLB1	GALC;GALC;Galc;GALC;Galc;galc;Galc;galc			RAB33B
MMRN2	GLB1L	GALM			RAB34
MPP1	GLCE	GALNS			RABL3
MPST	GLDC	GALNT10			RAD50
MSLN	GLDN	GALNT16			RAP2B
MSN	GLG1	GALNT17			RARS1
MST1	GLO1	GALNT18			RBM12B
MSTN	GLOD4	GALNT2			RBM14
MTAP	GLS	GALNT3			RBM17
MTHFD1	GLT8D2	GALNT9			RBM22
MTPN	GLUD1	GANAB			RBM25
MUCL1	GLUL	GAPDH;GAPDH;Gapdh;Gapdh			RBM3
MVP	GLYR1	GAPVD1			RBM39
MX1	GM2A	GAR1			RBM8A
MXRA5	GMPPB	GART			RCC1
MXRA7	GMPR2	GAS6			RDH11
MXRA8	GNA11	GASK1B			RDH14
MYH11	GNA13	GATM			RECQL5
MYH14	GNAI2	GBA;GBA			REEP5
MYH9	GNAI3	GBE1			REEP6
MYL6	GNAQ	GBF1			RER1
MYLK	GNAZ	GCDH			RETREG3
MYOC	GNB1	GCN1			RETSAT
Mdh1	GNL1	GCSH			RFNG
NAGA	GNS	GDAP1			RFT1
NAGK	GOLGA3	GDF10			RHOT1
NAGLU	GOT1	GDF11			RHOT2
NAMPT	GOT2	GDF15			RLBP1
NAP1L4	GPAA1	GDI1;GDI2;GDI1			RMDN3
NAPA	GPC4	GDI1;GDI2;GDI2			RMND1
NAPRT	GPC6	GDPD3			RNF170
NAXE	GPD1	GEMIN5			RNPS1
NBL1	GPD2	Gfm1;GFM1;Gfm1;GFM1			RPA1
NCAM1	GPI	GFRA1			RPL10
NCAN	GPNMB	GGCT			RPL13A
NCCRP1	GPX1	GGCX			RPL18A
NCL	GPX3	GGH			RPL23A
NDRG1	GPX4	GHDC			RPL27
NDRG2	GPX8	GHITM			RPL31
NDUFS1	GREM2	GIMAP8			RPL35
NDUFV1	GRHPR	GJA1			RPL36
NECTIN1	GRIA4	GJA4			RPL36AL
NEFH	GRM3	GLA			RPL37A
NEFL	GSDMA	GLB1			RPL38
NEGR1	GSN	GLB1L			RPL8
NELL2	GSPT1	GLCE			RPLP2
NEO1	GSR	GLDC			RPN2
NEU1	GSS	GLDN			RPS15
NFASC	GSTA4	GLG1			RPS17
NGFR	GSTA5	GLO1			RPS18
NIBAN2	GSTK1	GLOD4			RPS23
NID1	GSTM2	GLS			RPS27A
NID2	GSTM3	GLT8D2			RPS28
NIT2	GSTO1	GLUD1			RPS29
NLGN1	GSTP1	GLUL			RPS4X
NME1	GSTZ1	GLYR1			RPS5
NME2	GTPBP4	GM2A			RPS7
NMES1	GUF1	GMPPB			RRAS2
NNT	GXYLT2	GMPR2			RRBP1
NONO	GY1	GNA11;GNA13;GNAQ;GNAZ;GNA11;GNA11;GNAQ			RSL1D1
NPC2	GYG1	GNA11;GNA13;GNAQ;GNAZ;GNA13			RSPO4
NPEPPS	Galc	GNAI2;GNAI2;GNAI3			RSU1
NPM1	Gapdh	GNAI2;GNAI3;GNAI3			RTN1
NPTN	Gda	GNA11;GNA13;GNAQ;GNAZ;GNA11;GNAQ;GNAQ			RTN2
NPTX1	Gfm1	GNAZ;GNA11;GNA13;GNAQ;GNAZ			RTN3
NPTX2	Got2	GNB1			RUSF1
NPTXR	Gpi	GNG12			RUVBL1
NQO1	Gpx1	GNS			RWDD2B
NRCAM	Gstm7	GOLGA3			S100A10
NRN1	H1-0	GOT1			S100A13
NRP1	H1-1	GOT2;GOT2;Got2;Got2			S1PR3
NRXN1	H1-10	GPAA1			SACM1L
NRXN2	H1-5	GPC4;GPC4;GPC6			SAMM50
NRXN3	H2AX	GPC4;GPC6;GPC6			SAP18
NSF	H3-7	GPD2			SARNP
NSFL1C	HAAO	GPI;GPI;Gpi;GPI;Gpi;pgi;Gpi			SART1
NT5C3B	HACD2	GPNMB			SART3
NTM	HACD3	GPX1;Gpx1			SBSPON
NTNG1	HADH	GPX3			SCAMP2
NUCB1	HADHA	GPX4			SCAMP3
NUCB2	HADHB	GPX8			SCAMP4
Ndrg2	HAL	GRAMD4			SCARB1
OAF	HAPLN1	GREM2			SCARB2
OAS2	HAPLN2	GRHPR			SCCPDH
OGN	HAPLN3	GRIA4			SCGB2A1
OLA1	HAPLN4	GRM3			SCO1
OLFM1	HARS1	GSDMA			SCP2
OLFM2	HBA	GSN;GSN;GSN			SCPEP1
OLFML3	HBA1	GSPT1			SDHB
OMD	HBB	GSR			SDHC
OMG	HBD	GSTA4			SDR9C7
OPCML	HDAC1	GSTK1			SEC11A
OPTC	HDGF	GSTM2;GSTM3;Gstm7;GSTM2;Gstm7;GSTM2			SEC22B
ORF1	HDGFL2	GSTM2;GSTM3;Gstm7;GSTM3			SEC23A
ORM1	HDGFL3	GSTO1			SEC31A
ORM2	HDLBP	GSTP1			SEC61B
OTUB1	HEXA	GSTZ1			SEC62
OXCT1	HEXB	GTF3C2			SEC63
OXSR1	HGF	GUF1			SEH1L
OsI_13867	HHIP	GXYLT1			SEL1L
P4HB	HHIPL1	GXYLT2			SEMA3G
PA2G4	HHIPL2	GYG1			SEMA6C
PAICS	HIBADH	GYS1			SEPTIN10
PAM	HIBCH	GALC;GALC;Galc;GALC;Galc;galc;Galc;galc			SEPTIN2
PAPLN	HK1	GAPDH;GAPDH;Gapdh;Gapdh			SERBP1
PAPPA2	HLA-A	Gars1			SERINC1
PARK7	HLA-C	Gda			SERPINB7
PBXIP1	HM13	Gfm1;GFM1;Gfm1;GFM1			SERPINB9
PC	HMCN1	GOT2;GOT2;Got2;Got2			SERPINH1
PCBP1	HMGB2	GPI;GPI;Gpi;GPI;Gpi;pgi;Gpi			SET
PCBP2	HMGCL	GPX1;Gpx1			SF3A2
PCDH1	HMGN1	Gstm7;GSTM2;GSTM3;Gstm7;GSTM2;Gstm7			SF3A3
PCDH8	HMGN3	H1-0			SF3B2
PCDHB14	HMGN4	H1-1			SF3B3
PCMT1	HNRNPA0	H1-10			SFRP5
PCOLCE	HNRNPA2B1	H1-2;H1-3;H1-4;H1-5;H1-5			SFXN1
PCP4	HNRNPA3	H2AX;HTZ1;H2AX			SFXN2
PCSK1	HNRNPAB	H3-7			SFXN3
PCSK1N	HNRNPC	HA			SFXN4
PCSK2	HNRNPD	HAAO			SGPL1
PDCD6	HNRNPDL	HACD2			SHMT2
PDCD6IP	HNRNPF	HACD3			SIGMAR1
PDGFD	HNRNPH1	HADH			SIN3A
PDHB	HNRNPH2	HADHA			SLC12A2
PDIA3	HNRNPH3	HADHB			SLC15A2
PDIA4	HNRNPL	HAGH			SLC16A1
PDIA6	HNRNPM	HAL			SLC16A3
PDLIM5	HNRNPR	HAPLN1			SLC19A3
PDZK1IP1	HNRNPU	HAPLN2			SLC1A4
PEBP1	HNRNPUL1	HAPLN3;HAPLN4;HAPLN3			SLC20A2
PEBP4	HNRNPUL2	HAPLN4;HAPLN3;HAPLN4			SLC22A4
PENK	HP	HARS1			SLC23A2
PEPD	HP1BP3	HBA;HBA;HBA1;HBA;HBA1;HBA			SLC25A1
PFKL	HPRT1	HBA;HBA1;HBA;HBA1;HBA1			SLC25A10
PFKM	HPSE2	HBB;HBD;Hbb-b1;HBB;HBD;Hbb-b1;HBB;HBD;HBB;HBB			SLC25A16
PFKP	HPX	HBD;HBB;HBD;Hbb-b1;HBB;HBD;Hbb-b1;HBB;HBD			SLC25A20
PFL2215w	HRG	HDAC1			SLC25A24
PFN1	HRNR	HDGF;HDGFL2;HDGFL3;PSIP1;HDGF			SLC25A29
PGAM1	HS2ST1	HDGF;HDGFL2;HDGFL3;PSIP1;HDGFL2			SLC25A40
PGAM2	HS3ST1	HDGF;HDGFL2;HDGFL3;PSIP1;HDGFL3			SLC25A46
PGD	HS3ST6	HDHD3			SLC25A48
PGK1	HS6ST1	HDLBP			SLC29A1
PGLYRP2	HS6ST2	HEATR5A;HEATR5B;HEATR5B			SLC2A3
PGM1	HSD11B1L	HERC4			SLC30A1
PGM2	HSD17B10	HEXA			SLC31A1
PGRMC2	HSD17B11	HEXB			SLC33A1
PHGDH	HSD17B12	HGF			SLC35B2
PHPT1	HSD17B2	HHIP			SLC37A4
PHYHIP	HSD17B4	HHIPL1;HHIPL2;HHIPL1			SLC38A2
PI16	HSD17B8	HHIPL2;HHIPL1;HHIPL2			SLC39A14
PIGR	HSDL1	HIBADH			SLC41A3
PIK3IP1	HSDL2	HIBCH			SLC44A1
PIP	HSP82	HK1;HK1;HK2			SLC44A2
PIP4K2A	HSP90AB2P	HLA-A;HLA-B;Patr-A;HLA-A;HLA-A;Patr-A			SLC4A2
PIP4K2B	HSP90B1	HLA-B;HLA-A;HLA-B;Patr-A;HLA-B;HLA-C			SLC5A3
PITHD1	HSPA1L	HLA-B;HLA-C;HLA-C;HLA-C;Patr-A			SLC66A3
PITPNA	HSPA2	HM13			SLC7A8
PKLR	HSPA4	HMCN1			SLC9A2
PKM	HSPA5	HMGA1			SLIRP
PKP1	HSPA8	HMGB2			SLTM
PKP3	HSPA9	HMGCL			SMARCA5
PLA2G15	HSPB1	HMGN1			SMARCD2
PLBD1	HSPD1	HMGN4			SMC1A
PLBD2	HSPE1	HMOX1			SMC3
PLD3	HSPG2	HNRNPA0			SMIM20
PLEC	HTA1	HNRNPA2B1			SMIM4
PLG	HTATSF1	HNRNPA3;HNRNPA3			SMPD3
PLOD1	HTB1	HNRNPAB;HNRNPDL;HNRNPAB			SMTN
PLOD3	HTRA1	HNRNPC;HNRNPC;RALYL			SMU1
PLP1	HTRA3	HNRNPD;HNRNPDL;HNRNPD			SNAPC1
PLS3	HTRA4	HNRNPDL;HNRNPD;HNRNPDL;HNRNPAB;HNRNPDL			SNRNP200
PLTP	HTZ1	HNRNPF;HNRNPH1;HNRNPH2;HNRNPF			SNRNP40
PLXDC1	HYAL3	HNRNPH1;HNRNPH2;HNRNPH3;HNRNPH1;HNRNPF;HNRNPH1;HNRNPH2;HNRNPH1;HNRNPH2			SNRPA1
PLXDC2	HYOU1	HNRNPH1;HNRNPH2;HNRNPH3;HNRNPF;HNRNPH1;HNRNPH2;HNRNPH1;HNRNPH2;HNRNPH2			SNRPD1
PLXNB2	Hbb-b1	HNRNPH3;HNRNPH1;HNRNPH2;HNRNPH3			SNRPD2
PMEL	Hmgcs2	HNRNPL			SNRPD3
PNP	Hspa8	HNRNPLL			SNTB2
PNPLA8	IARS1	HNRNPM			SNU13
POF1B	IARS2	HNRNPR;HNRNPR;Syncrip			SNW1
POMGNT1	IAT2	HNRNPU			SNX3
PON1	IDE	HNRNPUL1			SOD2
PON3	IDH2	HNRNPUL2			SON
POR	IDH3A	HP			SORBS2
POSTN	IDH3B	HP1BP3			SORBS3
PPA1	IDO1	HPRT1			SOSTDC1
PPBP	IDS	HPSE2			SPCS1
PPIA	IDUA	HPX			SPCS2
PPIB	IGF2R	HRG			SPEG
PPIC	IGFALS	HRNR			SPG7
PPL	IGFBP3	HS2ST1			SPINT2
PPM1L	IGFBP5	HS3ST1			SPR
PPME1	IGFBP7	HS3ST6			SPRR5
PPP2R1A	IGHA1	HS6ST1;HS6ST1;HS6ST2			SPRYD4
PPP3CA	IGHA2	HS6ST1;HS6ST2;HS6ST2			SPTLC2
PPP3R1	IGHG1	HSBP1L1			SRD5A2
PPT1	IGHG2	HSD11B1L			SRI
PPT2	IGHG3	HSD17B10			SRL
PRADC1	IGHM	HSD17B11			SRP14
PRAP1	IGHV3-7	HSD17B12			SRP72
PRB3	IGHV3-74	HSD17B2			SRPRA
PRCP	IGHV5-10-1	HSD17B4			SRPRB
PRDX1	IGKC	HSD17B7			SRPX2
PRDX2	IGKV4-1	HSD17B8			SRRM1
PRDX5	IGLV8-61	HSDL1			SRRT
PRDX6	IGSF3	HSDL2			SRSF1
PRELP	IKBIP	HSP82;HSP82;Hsp90aa1;hsp90a.1;HSP82;HSP90B1			SRSF10
PRG4	IL11RA	HSP90AB2P;HSP90AB4P;Hsp90aa1;hsp90a.1;HSP90AB2P;Hsp90aa1;HSP90AB2P;Hsp90aa1;hsp90a.1;HSP90AB2P			SRSF9
PRH1	IL17D	HSP82;HSP90B1;HSP90B1			SSB
PRKCSH	IL34	HSPA1L;HSPA2;HSPA5;HSPA8;Hspa8;HSPA1L;HSPA2;HSPA8;Hspa8;HSPA1L			SSBP1
PRNP	IL36G	HSPA2;HSPA8;HSPA9;Hspa8;dnaK;HSPA1L;HSPA2;HSPA5;HSPA8;Hspa8;HSPA1L;HSPA2;HSPA8;Hspa8;HSPA2;HSPA8;HSPA2;HSPA8;Hspa8;HSPA2			SSC4D
PROC	IL36RN	HSPA4			SSR1
PROCR	IL4I1	HSPA5;HSPA1L;HSPA2;HSPA5;HSPA8;Hspa8			SSR3
PROS1	IL7	HSPA2;HSPA8;HSPA9;Hspa8;dnaK;HSPA1L;HSPA2;HSPA5;HSPA8;Hspa8;HSPA8;HSPA1L;HSPA2;HSPA8;Hspa8;HSPA2;HSPA8;HSPA2;HSPA8;Hspa8;HSPA8;Hspa8;Hspa8			SSR4
PROZ	ILF2	HSPA2;HSPA8;HSPA9;Hspa8;dnaK;HSPA9;HSPA9;dnaK			SSRP1
PRPS1	ILF3	HSPB1			SSX2IP
PRR4	ILVBL	HSPD1			ST3GAL1
PRSS1	IMMT	HSPE1			ST3GAL2
PRSS3	IMPA1	HSPG2			ST3GAL4
PRSS35	IMPA2	HTATSF1			ST3GAL5
PRSS56	IMUP	HTB1			ST3GAL6
PSAP	INF2	HTRA1;htra1b;HTRA1			ST6GALNAC4
PSAT1	INHBA	HTRA3			ST8SIA3
PSMA1	INHBC	HTRA4			ST8SIA5
PSMA2	INHBE	HTZ1;H2AX;HTZ1			STAG1
PSMA3	INPP5K	HUWE1			STEAP3
PSMA4	INSR	HYAL3			STS
PSMA5	IQGAP1	HYDIN			STX4
PSMA6	ISCA1	HYOU1			STX8
PSMA7	ISLR	HBB;HBD;Hbb-b1;HBB;HBD;Hbb-b1;Hbb-b1			STXBP3
PSMB1	ISOC2	Hmgcs2			SUB1
PSMB2	ISYNA1	HSP82;Hsp90aa1;hsp90a.1;Hsp90aa1;HSP90AB2P;HSP90AB4P;Hsp90aa1;hsp90a.1;HSP90AB4P;Hsp90aa1;hsp90a.1;HSP90AB2P;Hsp90aa1;HSP90AB2P;Hsp90aa1;hsp90a.1;Hsp90aa1;hsp90a.1;HSP90AA1;HSP90AB1;Hsp90ab1;HSP90AA1			SUCLA2
PSMB3	ITGA3	HSPA2;HSPA8;HSPA9;Hspa8;dnaK;HSPA1L;HSPA2;HSPA5;HSPA8;Hspa8;HSPA8;HSPA1L;HSPA2;HSPA8;Hspa8;HSPA2;HSPA8;HSPA2;HSPA8;Hspa8;HSPA8;Hspa8;Hspa8			SUCLG1
PSMB4	ITGA6	IARS1			SUCLG2
PSMB5	ITGAV	IARS2			SUCO
PSMB6	ITGB1	IAT2			SUGP2
PSMB7	ITGB4	IDE			SULF1
PSMB8	ITGB6	IDH2;Idh1;IDH2			SUPT16H
PSMB9	ITIH1	IDH3A			SUPV3L1
PSMC3	ITIH2	IDH3B			SURF4
PSMC5	ITIH5	IDO1			SUSD2
PSMD2	ITM2A	IDUA			SYNM
PSMD3	ITM2B	IGF2R			SYT11
PSMD5	ITM2C	IGFALS			SYT9
PSMD6	ITPR1	IGFBP3			SYVN1
PSMD9	ITPR3	IGFBP5			Serpina3k
PSME1	ITSN2	IGFBP7			TACO1
PSME2	IVD	IGFN1			TACSTD2
PSMF1	IVL	IGHA1;IGHA1;IGHA2			TAPT1
PTBP1	IVNS1ABP	IGHA1;IGHA2;IGHA2			TARDBP
PTGDS	Idh1	IGHG1;IGHG1;IGHG2;IGHG1;IGHG2;IGHG3;IGHG1;IGHG3			TBCD
PTGR1	JAM3	IGHG1;IGHG2;IGHG1;IGHG2;IGHG3;IGHG2;IGHG2;IGHG3			TBL2
PTK7	JCHAIN	IGHG1;IGHG2;IGHG3;IGHG1;IGHG3;IGHG2;IGHG3;IGHG3			TBP
PTMS	JPH1	IGHM			TCEA1
PTN	JUP	IGHV3-7;IGHV3-74;IGHV3-7			TCERG1
PTPA	KARS1	IGHV3-74;IGHV3-7;IGHV3-74			TFAM
PTPRD	KCNJ5	IGHV5-10-1			TFG
PTPRF	KDSR	IGKC			TFPI
PTPRG	KERA	IGKV3-20;IGKV3D-20;IGKV3-20			THEM6
PTPRK	KHDRBS1	IGKV3D-20;IGKV3-20;IGKV3D-20			THOC2
PTPRN	KHSRP	IGKV4-1			THYN1
PTPRS	KIAA0319L	IGSF3			TIGD7
PTPRU	KIAA1217	IKBIP			TIMM21
PTPRZ1	KIAA1671	IL17D			TIMM29
PVALB	KIF20B	IL34			TIMM44
PVR	KIF2A	IL36RN			TIMMDC1
PXDN	KIF5B	IL4I1			TINAGL1
PYCARD	KIRREL1	IL7			TJP1
PYGB	KLK10	ILF2			TK2
PYGL	KLK5	ILF3			TM6SF1
PZP	KLK7	ILVBL			TM7SF2
Pdxp	KLKB1	IMMT			TM9SF1
Pkm	KMO	IMPA1			TM9SF2
QDPR	KNG1	IMPA2			TM9SF3
QPCT	KPNB1	IMPG1			TM9SF4
QSOX1	KPRP	IMUP			TMBIM1
RAB14	KRAS	INF2			TMCC1
RAB18	KRT1	INHBA			TMCC3
RAB1A	KRT10	INHBC			TMED10
RAB25	KRT13	INHBE			TMED9
RAB35	KRT14	INPP5K			TMEM106B
RAB3A	KRT15	IPO4			TMEM109
RAB5A	KRT16	IPO5			TMEM120A
RAB5C	KRT17	IQCD			TMEM14C
RAB7A	KRT19	IQGAP1			TMEM160
RACK1	KRT2	IRF2BPL			TMEM167A
RALY	KRT20	ISCA1			TMEM167B
RAN	KRT23	ISOC2			TMEM192
RARRES1	KRT25	ISYNA1			TMEM205
RARRES2	KRT3	ITGA3			TMEM214
RBBP9	KRT31	ITGA6			TMEM230
RBM15B	KRT32	ITGAV			TMEM245
RBP1	KRT33A	ITGB1			TMEM30A
RBP3	KRT33B	ITGB4			TMEM33
RBP4	KRT34	ITGB6			TMEM35A
RCN1	KRT35	ITIH2			TMEM41B
RCN2	KRT36	ITIH4			TMEM43
REG3A	KRT4	ITIH5			TMEM65
RELN	KRT5	ITM2A			TMEM70
RHAG	KRT6A	ITM2B			TMEM87A
RIM13	KRT6B	ITM2C			TMEM97
RNASE1	KRT6C	ITPR3;ITPR3;Itpr2			TMPO
RNASE4	KRT7	IVD			TMTC3
RNASE7	KRT71	IVL			TMX1
RNASET2	KRT72	IVNS1ABP			TMX2
RNF17	KRT73	Idh1;IDH2;Idh1			TMX3
RNH1	KRT75	JAM3			TMX4
RNPEP	KRT76	JCHAIN			TNFRSF11B
ROBO1	KRT77	JPH1			TNFRSF6B
RPIA	KRT78	JUP;CTNNB1;JUP			TNFSF10
RPL10A	KRT79	KARS1			TNNC1
RPL11	KRT8	KCNJ5			TNNT2
RPL12	KRT80	KDSR			TNPO1
RPL13	KRT82	KERA			TNS1
RPL14	KRT83	KHDRBS1			TOLLIP
RPL15	KRT84	KHSRP			TOMM34
RPL17	KRT85	KIAA0319L			TOMM40
RPL18	KRT86	KIAA1217			TOMM70
RPL19	KRT9	KIAA1671			TOP1
RPL21	KRTAP11-1	KIDINS220			TOP2B
RPL22	KRTAP12-1	KIF20B			TOR1A
RPL23	KRTAP13-1	KIF21A			TOR1B
RPL24	KRTAP13-2	KIF5B			TOR2A
RPL28	KRTAP13-4	KIRREL1			TOR3A
RPL29	KRTAP16-1	KLK10			TOR4A
RPL3	KRTAP3-1	KLK5			TP53I13
RPL30	KRTCAP2	KLKB1			TPR
RPL32	KTN1	KMO			TRAM1
RPL34	KYAT3	KNG1			TRIL
RPL35A	Krt1	KPNB1			TRIM25
RPL4	Krt18	KPRP			TRIM28
RPL5	Krt2	KRAS			TRMT10C
RPL6	Krt6a	KRT1;KRT2;KRT3;KRT5;KRT6A;KRT6B;KRT6C;KRT75;KRT76;KRT77;KRT79;KRT8;Krt1;Krt2;Krt6a;Krt6b;KRT1;KRT2;KRT3;KRT5;KRT6A;KRT6B;KRT6C;KRT75;KRT76;KRT77;KRT8;Krt1;Krt2;Krt6a;Krt6b;KRT1;KRT5;KRT6A;KRT6B;KRT6C;KRT8;KRT1;KRT5;KRT6A;KRT6B;KRT6C;KRT79;KRT8;KRT1;Krt1;KRT1;KRT2;KRT77;Krt1;KRT1;KRT6B;Krt6a;KRT1;KRT1;KRT2;KRT1;Krt6a;Krt6b;KRT1;Krt2;KRT2;KRT3;KRT4;KRT5;KRT6A;KRT6B;KRT6C;KRT7;KRT71;KRT72;KRT73;KRT7…			TSFM
RPL7	Krt6b	KRT10;KRT13;KRT14;KRT15;KRT16;KRT17;KRT18;KRT19;KRT31;KRT32;KRT33B;KRT35;KRT36;Krt18;KRT10;KRT14;KRT15;KRT16;KRT17;KRT19;KRT9;Krt18;KRT10;KRT14;KRT15;KRT16;KRT17;KRT19;KRT10;KRT14;KRT16;KRT25;KRT27;KRT10;KRT25;KRT27;KRT10;KRT14;KRT16;KRT10;KRT10;KRT13;KRT10;KRT13;KRT15;KRT10;KRT13;KRT15;KRT27			TSPAN15
RPL7A	Krt7	KRT10;KRT13;KRT14;KRT15;KRT16;KRT17;KRT18;KRT19;KRT31;KRT32;KRT33B;KRT35;KRT36;Krt18;KRT13;KRT14;KRT15;KRT16;KRT17;KRT19;KRT13;KRT14;KRT15;KRT16;KRT17;KRT13;KRT23;KRT31;KRT33A;KRT33B;KRT34;KRT13;KRT14;KRT15;KRT16;KRT10;KRT13;KRT10;KRT13;KRT15;KRT10;KRT13;KRT15;KRT27;KRT13;KRT13;KRT15			TSPAN31
RPL9	Ky	KRT10;KRT13;KRT14;KRT15;KRT16;KRT17;KRT18;KRT19;KRT31;KRT32;KRT33B;KRT35;KRT36;Krt18;KRT14;KRT17;KRT10;KRT14;KRT15;KRT16;KRT17;KRT19;KRT9;Krt18;KRT14;KRT17;KRT19;KRT10;KRT14;KRT15;KRT16;KRT17;KRT19;KRT13;KRT14;KRT15;KRT16;KRT17;KRT19;KRT14;KRT15;KRT16;KRT17;KRT19;KRT14;KRT16;KRT17;KRT13;KRT14;KRT15;KRT16;KRT17;KRT10;KRT14;KRT16;KRT25;KRT27;KRT14;KRT14;KRT19;KRT14;KRT16;KRT10;KRT14;KRT16;KRT13;KRT…			TSPO
RPN1	L4	KRT10;KRT13;KRT14;KRT15;KRT16;KRT17;KRT18;KRT19;KRT31;KRT32;KRT33B;KRT35;KRT36;Krt18;KRT10;KRT14;KRT15;KRT16;KRT17;KRT19;KRT9;Krt18;KRT10;KRT14;KRT15;KRT16;KRT17;KRT19;KRT13;KRT14;KRT15;KRT16;KRT17;KRT19;KRT14;KRT15;KRT16;KRT17;KRT19;KRT13;KRT14;KRT15;KRT16;KRT17;KRT13;KRT14;KRT15;KRT16;KRT10;KRT13;KRT15;KRT10;KRT13;KRT15;KRT27;KRT13;KRT15;KRT15			TST
RPS10	LACRT	KRT10;KRT13;KRT14;KRT15;KRT16;KRT17;KRT18;KRT19;KRT31;KRT32;KRT33B;KRT35;KRT36;Krt18;KRT10;KRT14;KRT15;KRT16;KRT17;KRT19;KRT9;Krt18;KRT10;KRT14;KRT15;KRT16;KRT17;KRT19;KRT13;KRT14;KRT15;KRT16;KRT17;KRT19;KRT14;KRT15;KRT16;KRT17;KRT19;KRT14;KRT16;KRT17;KRT13;KRT14;KRT15;KRT16;KRT17;KRT10;KRT14;KRT16;KRT25;KRT27;KRT14;KRT16;KRT10;KRT14;KRT16;KRT13;KRT14;KRT15;KRT16;KRT16;KRT19;KRT16			TXNDC5
RPS12	LACTB	KRT17;KRT10;KRT13;KRT14;KRT15;KRT16;KRT17;KRT18;KRT19;KRT31;KRT32;KRT33B;KRT35;KRT36;Krt18;KRT14;KRT17;KRT10;KRT14;KRT15;KRT16;KRT17;KRT19;KRT9;Krt18;KRT14;KRT17;KRT19;KRT10;KRT14;KRT15;KRT16;KRT17;KRT19;KRT13;KRT14;KRT15;KRT16;KRT17;KRT19;KRT14;KRT15;KRT16;KRT17;KRT19;KRT14;KRT16;KRT17;KRT13;KRT14;KRT15;KRT16;KRT17;KRT17;KRT19;KRT17;KRT23			TXNRD2
RPS13	LAG3	KRT10;KRT13;KRT14;KRT15;KRT16;KRT17;KRT18;KRT19;KRT31;KRT32;KRT33B;KRT35;KRT36;Krt18;KRT10;KRT14;KRT15;KRT16;KRT17;KRT19;KRT9;Krt18;KRT18;KRT18;KRT19;Krt18			Thbs1
RPS14	LAMA4	KRT10;KRT13;KRT14;KRT15;KRT16;KRT17;KRT18;KRT19;KRT31;KRT32;KRT33B;KRT35;KRT36;Krt18;KRT10;KRT14;KRT15;KRT16;KRT17;KRT19;KRT9;Krt18;KRT14;KRT17;KRT19;KRT10;KRT14;KRT15;KRT16;KRT17;KRT19;KRT13;KRT14;KRT15;KRT16;KRT17;KRT19;KRT14;KRT15;KRT16;KRT17;KRT19;KRT17;KRT19;KRT14;KRT19;KRT18;KRT19;Krt18;KRT19;KRT16;KRT19			Twf1
RPS16	LAMA5	KRT1;KRT2;KRT3;KRT5;KRT6A;KRT6B;KRT6C;KRT75;KRT76;KRT77;KRT79;KRT8;Krt1;Krt2;Krt6a;Krt6b;KRT1;KRT2;KRT3;KRT5;KRT6A;KRT6B;KRT6C;KRT75;KRT76;KRT77;KRT8;Krt1;Krt2;Krt6a;Krt6b;KRT1;KRT2;KRT77;Krt1;KRT1;KRT2;KRT1;Krt2;KRT2;KRT3;KRT4;KRT5;KRT6A;KRT6B;KRT6C;KRT7;KRT71;KRT72;KRT73;KRT74;KRT75;KRT76;KRT77;KRT79;KRT8;KRT84;Krt1;Krt2;Krt6a;Krt6b;Krt7;KRT2;KRT3;KRT5;KRT6A;KRT6B;KRT6C;KRT7;KRT71;KRT72;KRT73;K…			U2AF1
RPS19	LAMB1	KRT17;KRT23;KRT13;KRT23;KRT31;KRT33A;KRT33B;KRT34;KRT23			U2SURP
RPS2	LAMB2	KRT10;KRT14;KRT16;KRT25;KRT27;KRT10;KRT25;KRT27;KRT25;KRT27;KRT25;KRT25;KRT27			UBR4
RPS20	LAMB3	KRT1;KRT2;KRT3;KRT5;KRT6A;KRT6B;KRT6C;KRT75;KRT76;KRT77;KRT79;KRT8;Krt1;Krt2;Krt6a;Krt6b;KRT1;KRT2;KRT3;KRT5;KRT6A;KRT6B;KRT6C;KRT75;KRT76;KRT77;KRT8;Krt1;Krt2;Krt6a;Krt6b;KRT3;KRT5;KRT6A;KRT6B;KRT6C;KRT7;KRT75;KRT76;KRT78;KRT79;KRT8;KRT81;KRT83;KRT84;KRT85;KRT86;Krt6a;Krt6b;Krt7;VIM;KRT2;KRT3;KRT4;KRT5;KRT6A;KRT6B;KRT6C;KRT7;KRT71;KRT72;KRT73;KRT74;KRT75;KRT76;KRT77;KRT79;KRT8;KRT84;Krt1;Krt2;Kr…			UBTF
RPS24	LAMC1	KRT10;KRT13;KRT14;KRT15;KRT16;KRT17;KRT18;KRT19;KRT31;KRT32;KRT33B;KRT35;KRT36;Krt18;KRT31;KRT32;KRT33A;KRT33B;KRT34;KRT36;KRT13;KRT23;KRT31;KRT33A;KRT33B;KRT34;KRT31;KRT32;KRT33A;KRT33B;KRT34;KRT31;KRT32;KRT33A;KRT33B;KRT34;KRT35;KRT31;KRT33A;KRT33B;KRT34;KRT31;KRT33A;KRT33B;KRT34;KRT35;KRT31;KRT33A;KRT33B;KRT31;KRT32;KRT33A;KRT31;KRT33A;KRT31;KRT33A;KRT35;KRT31;KRT34;KRT36;KRT31;KRT33B;KRT34;KR…			UBXN4
RPS25	LAMP1	KRT10;KRT13;KRT14;KRT15;KRT16;KRT17;KRT18;KRT19;KRT31;KRT32;KRT33B;KRT35;KRT36;Krt18;KRT31;KRT32;KRT33A;KRT33B;KRT34;KRT36;KRT31;KRT32;KRT33A;KRT33B;KRT34;KRT31;KRT32;KRT33A;KRT33B;KRT34;KRT35;KRT31;KRT32;KRT33A;KRT32			UFL1
RPS3	LAMP2	KRT31;KRT32;KRT33A;KRT33B;KRT34;KRT36;KRT13;KRT23;KRT31;KRT33A;KRT33B;KRT34;KRT31;KRT32;KRT33A;KRT33B;KRT34;KRT31;KRT32;KRT33A;KRT33B;KRT34;KRT35;KRT31;KRT33A;KRT33B;KRT34;KRT31;KRT33A;KRT33B;KRT34;KRT35;KRT31;KRT33A;KRT33B;KRT31;KRT32;KRT33A;KRT31;KRT33A;KRT31;KRT33A;KRT35;KRT33A;KRT33A;KRT34;KRT33A;KRT33B;KRT34;KRT33A;KRT36;KRT33A;KRT33B			UFSP2
RPS3A	LANCL1	KRT10;KRT13;KRT14;KRT15;KRT16;KRT17;KRT18;KRT19;KRT31;KRT32;KRT33B;KRT35;KRT36;Krt18;KRT31;KRT32;KRT33A;KRT33B;KRT34;KRT36;KRT13;KRT23;KRT31;KRT33A;KRT33B;KRT34;KRT31;KRT32;KRT33A;KRT33B;KRT34;KRT31;KRT32;KRT33A;KRT33B;KRT34;KRT35;KRT31;KRT33A;KRT33B;KRT34;KRT31;KRT33A;KRT33B;KRT34;KRT35;KRT31;KRT33A;KRT33B;KRT31;KRT33B;KRT34;KRT31;KRT33B;KRT33A;KRT33B;KRT34;KRT33A;KRT33B;KRT33B;KRT34;KRT33B			UGT3A2
RPS6	LAP3	KRT31;KRT32;KRT33A;KRT33B;KRT34;KRT36;KRT13;KRT23;KRT31;KRT33A;KRT33B;KRT34;KRT31;KRT32;KRT33A;KRT33B;KRT34;KRT31;KRT32;KRT33A;KRT33B;KRT34;KRT35;KRT31;KRT33A;KRT33B;KRT34;KRT31;KRT33A;KRT33B;KRT34;KRT35;KRT31;KRT34;KRT36;KRT31;KRT33B;KRT34;KRT33A;KRT34;KRT33A;KRT33B;KRT34;KRT34;KRT33B;KRT34			UL30
RPS8	LARGE2	KRT10;KRT13;KRT14;KRT15;KRT16;KRT17;KRT18;KRT19;KRT31;KRT32;KRT33B;KRT35;KRT36;Krt18;KRT31;KRT32;KRT33A;KRT33B;KRT34;KRT35;KRT31;KRT33A;KRT33B;KRT34;KRT35;KRT31;KRT33A;KRT35;KRT35			UNC93B1
RPS9	LARP7	KRT10;KRT13;KRT14;KRT15;KRT16;KRT17;KRT18;KRT19;KRT31;KRT32;KRT33B;KRT35;KRT36;Krt18;KRT31;KRT32;KRT33A;KRT33B;KRT34;KRT36;KRT31;KRT34;KRT36;KRT33A;KRT36;KRT36			UQCR10
RS1	LARS1	KRT2;KRT3;KRT4;KRT5;KRT6A;KRT6B;KRT6C;KRT7;KRT71;KRT72;KRT73;KRT74;KRT75;KRT76;KRT77;KRT79;KRT8;KRT84;Krt1;Krt2;Krt6a;Krt6b;Krt7;KRT2;KRT4;KRT6A;KRT6B;KRT6C;KRT76;KRT4;KRT7;KRT8;KRT80;Krt7;KRT3;KRT4;KRT3;KRT4;KRT71;KRT73;KRT78;KRT4;KRT5;Krt6a;Krt6b;KRT4;KRT4;KRT71;KRT73;KRT4;KRT73			UQCRFS1
RTBDN	LARS2	KRT1;KRT2;KRT3;KRT5;KRT6A;KRT6B;KRT6C;KRT75;KRT76;KRT77;KRT79;KRT8;Krt1;Krt2;Krt6a;Krt6b;KRT1;KRT2;KRT3;KRT5;KRT6A;KRT6B;KRT6C;KRT75;KRT76;KRT77;KRT8;Krt1;Krt2;Krt6a;Krt6b;KRT1;KRT5;KRT6A;KRT6B;KRT6C;KRT8;KRT1;KRT5;KRT6A;KRT6B;KRT6C;KRT79;KRT8;KRT3;KRT5;KRT6A;KRT6B;KRT6C;KRT7;KRT75;KRT76;KRT78;KRT79;KRT8;KRT81;KRT83;KRT84;KRT85;KRT86;Krt6a;Krt6b;Krt7;VIM;KRT2;KRT3;KRT4;KRT5;KRT6A;KRT6B;KRT6C;KRT7…			UQCRQ
RTN4RL1	LBRM_05_0060	KRT1;KRT2;KRT3;KRT5;KRT6A;KRT6B;KRT6C;KRT75;KRT76;KRT77;KRT79;KRT8;Krt1;Krt2;Krt6a;Krt6b;KRT1;KRT2;KRT3;KRT5;KRT6A;KRT6B;KRT6C;KRT75;KRT76;KRT77;KRT8;Krt1;Krt2;Krt6a;Krt6b;KRT1;KRT5;KRT6A;KRT6B;KRT6C;KRT8;KRT1;KRT5;KRT6A;KRT6B;KRT6C;KRT79;KRT8;KRT1;KRT6B;Krt6a;KRT1;Krt6a;Krt6b;KRT3;KRT5;KRT6A;KRT6B;KRT6C;KRT7;KRT75;KRT76;KRT78;KRT79;KRT8;KRT81;KRT83;KRT84;KRT85;KRT86;Krt6a;Krt6b;Krt7;VIM;KRT2;KRT…			USE1
RTN4RL2	LCLAT1	KRT1;KRT2;KRT3;KRT5;KRT6A;KRT6B;KRT6C;KRT75;KRT76;KRT77;KRT79;KRT8;Krt1;Krt2;Krt6a;Krt6b;KRT1;KRT2;KRT3;KRT5;KRT6A;KRT6B;KRT6C;KRT75;KRT76;KRT77;KRT8;Krt1;Krt2;Krt6a;Krt6b;KRT1;KRT5;KRT6A;KRT6B;KRT6C;KRT8;KRT1;KRT5;KRT6A;KRT6B;KRT6C;KRT79;KRT8;KRT1;KRT6B;Krt6a;KRT1;Krt6a;Krt6b;KRT3;KRT5;KRT6A;KRT6B;KRT6C;KRT7;KRT75;KRT76;KRT78;KRT79;KRT8;KRT81;KRT83;KRT84;KRT85;KRT86;Krt6a;Krt6b;Krt7;VIM;KRT2;KRT…			UTRN
RUNDC3A	LCN1	KRT1;KRT2;KRT3;KRT5;KRT6A;KRT6B;KRT6C;KRT75;KRT76;KRT77;KRT79;KRT8;Krt1;Krt2;Krt6a;Krt6b;KRT1;KRT2;KRT3;KRT5;KRT6A;KRT6B;KRT6C;KRT75;KRT76;KRT77;KRT8;Krt1;Krt2;Krt6a;Krt6b;KRT1;KRT5;KRT6A;KRT6B;KRT6C;KRT8;KRT1;KRT5;KRT6A;KRT6B;KRT6C;KRT79;KRT8;KRT3;KRT5;KRT6A;KRT6B;KRT6C;KRT7;KRT75;KRT76;KRT78;KRT79;KRT8;KRT81;KRT83;KRT84;KRT85;KRT86;Krt6a;Krt6b;Krt7;VIM;KRT2;KRT3;KRT4;KRT5;KRT6A;KRT6B;KRT6C;KRT7…			UXS1
S100A11	LCTL	KRT3;KRT5;KRT6A;KRT6B;KRT6C;KRT7;KRT75;KRT76;KRT78;KRT79;KRT8;KRT81;KRT83;KRT84;KRT85;KRT86;Krt6a;Krt6b;Krt7;VIM;KRT2;KRT3;KRT4;KRT5;KRT6A;KRT6B;KRT6C;KRT7;KRT71;KRT72;KRT73;KRT74;KRT75;KRT76;KRT77;KRT79;KRT8;KRT84;Krt1;Krt2;Krt6a;Krt6b;Krt7;KRT2;KRT3;KRT5;KRT6A;KRT6B;KRT6C;KRT7;KRT71;KRT72;KRT73;KRT74;KRT75;KRT76;KRT77;KRT79;KRT8;KRT84;Krt1;Krt2;Krt6a;Krt6b;Krt7;KRT7;KRT75;KRT8;KRT75;Krt7;DES;De…			VAMP3
S100A14	LDAF1	KRT2;KRT3;KRT4;KRT5;KRT6A;KRT6B;KRT6C;KRT7;KRT71;KRT72;KRT73;KRT74;KRT75;KRT76;KRT77;KRT79;KRT8;KRT84;Krt1;Krt2;Krt6a;Krt6b;Krt7;KRT2;KRT3;KRT5;KRT6A;KRT6B;KRT6C;KRT7;KRT71;KRT72;KRT73;KRT74;KRT75;KRT76;KRT77;KRT79;KRT8;KRT84;Krt1;Krt2;Krt6a;Krt6b;Krt7;KRT3;KRT4;KRT71;KRT73;KRT78;KRT4;KRT71;KRT73;KRT71;KRT72;KRT73;KRT74;KRT71;KRT71;KRT74;KRT71;Krt7			VAMP4
S100A16	LDB3	KRT2;KRT3;KRT4;KRT5;KRT6A;KRT6B;KRT6C;KRT7;KRT71;KRT72;KRT73;KRT74;KRT75;KRT76;KRT77;KRT79;KRT8;KRT84;Krt1;Krt2;Krt6a;Krt6b;Krt7;KRT2;KRT3;KRT5;KRT6A;KRT6B;KRT6C;KRT7;KRT71;KRT72;KRT73;KRT74;KRT75;KRT76;KRT77;KRT79;KRT8;KRT84;Krt1;Krt2;Krt6a;Krt6b;Krt7;KRT5;KRT6A;KRT6B;KRT6C;KRT72;KRT75;Krt6a;KRT5;KRT6A;KRT6B;KRT6C;KRT72;Krt6a;KRT7;KRT72;KRT2;KRT72;KRT72;KRT71;KRT72;KRT73;KRT74;KRT72;KRT74			VANGL1
S100A4	LDHA	KRT2;KRT3;KRT4;KRT5;KRT6A;KRT6B;KRT6C;KRT7;KRT71;KRT72;KRT73;KRT74;KRT75;KRT76;KRT77;KRT79;KRT8;KRT84;Krt1;Krt2;Krt6a;Krt6b;Krt7;KRT2;KRT3;KRT5;KRT6A;KRT6B;KRT6C;KRT7;KRT71;KRT72;KRT73;KRT74;KRT75;KRT76;KRT77;KRT79;KRT8;KRT84;Krt1;Krt2;Krt6a;Krt6b;Krt7;KRT2;KRT5;KRT6A;KRT6B;KRT6C;KRT73;KRT74;KRT75;KRT76;KRT78;Krt2;Krt6a;Krt6b;KRT2;KRT5;KRT6A;KRT6B;KRT6C;KRT73;KRT75;KRT76;Krt2;Krt6a;Krt6b;KRT3;KRT…			VANGL2
S100A6	LDHB	KRT1;KRT2;KRT3;KRT5;KRT6A;KRT6B;KRT6C;KRT75;KRT76;KRT77;KRT79;KRT8;Krt1;Krt2;Krt6a;Krt6b;KRT1;KRT2;KRT3;KRT5;KRT6A;KRT6B;KRT6C;KRT75;KRT76;KRT77;KRT8;Krt1;Krt2;Krt6a;Krt6b;KRT3;KRT5;KRT6A;KRT6B;KRT6C;KRT7;KRT75;KRT76;KRT78;KRT79;KRT8;KRT81;KRT83;KRT84;KRT85;KRT86;Krt6a;Krt6b;Krt7;VIM;KRT75;KRT2;KRT3;KRT4;KRT5;KRT6A;KRT6B;KRT6C;KRT7;KRT71;KRT72;KRT73;KRT74;KRT75;KRT76;KRT77;KRT79;KRT8;KRT84;Krt1;K…			VARS1
S100A7	LECT2	KRT1;KRT2;KRT3;KRT5;KRT6A;KRT6B;KRT6C;KRT75;KRT76;KRT77;KRT79;KRT8;Krt1;Krt2;Krt6a;Krt6b;KRT1;KRT2;KRT3;KRT5;KRT6A;KRT6B;KRT6C;KRT75;KRT76;KRT77;KRT8;Krt1;Krt2;Krt6a;Krt6b;KRT3;KRT5;KRT6A;KRT6B;KRT6C;KRT7;KRT75;KRT76;KRT78;KRT79;KRT8;KRT81;KRT83;KRT84;KRT85;KRT86;Krt6a;Krt6b;Krt7;VIM;KRT2;KRT3;KRT4;KRT5;KRT6A;KRT6B;KRT6C;KRT7;KRT71;KRT72;KRT73;KRT74;KRT75;KRT76;KRT77;KRT79;KRT8;KRT84;Krt1;Krt2;Kr…			VEGFA
S100A8	LEFTY2	KRT1;KRT2;KRT3;KRT5;KRT6A;KRT6B;KRT6C;KRT75;KRT76;KRT77;KRT79;KRT8;Krt1;Krt2;Krt6a;Krt6b;KRT1;KRT2;KRT3;KRT5;KRT6A;KRT6B;KRT6C;KRT75;KRT76;KRT77;KRT8;Krt1;Krt2;Krt6a;Krt6b;KRT1;KRT2;KRT77;Krt1;KRT2;KRT3;KRT4;KRT5;KRT6A;KRT6B;KRT6C;KRT7;KRT71;KRT72;KRT73;KRT74;KRT75;KRT76;KRT77;KRT79;KRT8;KRT84;Krt1;Krt2;Krt6a;Krt6b;Krt7;KRT2;KRT3;KRT5;KRT6A;KRT6B;KRT6C;KRT7;KRT71;KRT72;KRT73;KRT74;KRT75;KRT76;KRT…			VEGFB
S100A9	LEMD2	KRT3;KRT5;KRT6A;KRT6B;KRT6C;KRT7;KRT75;KRT76;KRT78;KRT79;KRT8;KRT81;KRT83;KRT84;KRT85;KRT86;Krt6a;Krt6b;Krt7;VIM;KRT2;KRT5;KRT6A;KRT6B;KRT6C;KRT73;KRT74;KRT75;KRT76;KRT78;Krt2;Krt6a;Krt6b;KRT3;KRT4;KRT71;KRT73;KRT78;KRT77;KRT78;Krt2;KRT78			VKORC1
S100B	LEMD3	KRT1;KRT2;KRT3;KRT5;KRT6A;KRT6B;KRT6C;KRT75;KRT76;KRT77;KRT79;KRT8;Krt1;Krt2;Krt6a;Krt6b;KRT1;KRT5;KRT6A;KRT6B;KRT6C;KRT79;KRT8;KRT3;KRT5;KRT6A;KRT6B;KRT6C;KRT7;KRT75;KRT76;KRT78;KRT79;KRT8;KRT81;KRT83;KRT84;KRT85;KRT86;Krt6a;Krt6b;Krt7;VIM;KRT2;KRT3;KRT4;KRT5;KRT6A;KRT6B;KRT6C;KRT7;KRT71;KRT72;KRT73;KRT74;KRT75;KRT76;KRT77;KRT79;KRT8;KRT84;Krt1;Krt2;Krt6a;Krt6b;Krt7;KRT2;KRT3;KRT5;KRT6A;KRT6B;KR…			VKORC1L1
S100P	LEPROT	KRT1;KRT2;KRT3;KRT5;KRT6A;KRT6B;KRT6C;KRT75;KRT76;KRT77;KRT79;KRT8;Krt1;Krt2;Krt6a;Krt6b;KRT1;KRT2;KRT3;KRT5;KRT6A;KRT6B;KRT6C;KRT75;KRT76;KRT77;KRT8;Krt1;Krt2;Krt6a;Krt6b;KRT1;KRT5;KRT6A;KRT6B;KRT6C;KRT8;KRT1;KRT5;KRT6A;KRT6B;KRT6C;KRT79;KRT8;KRT3;KRT5;KRT6A;KRT6B;KRT6C;KRT7;KRT75;KRT76;KRT78;KRT79;KRT8;KRT81;KRT83;KRT84;KRT85;KRT86;Krt6a;Krt6b;Krt7;VIM;KRT2;KRT3;KRT4;KRT5;KRT6A;KRT6B;KRT6C;KRT7…			VPS18
SAA1	LEPROTL1	KRT4;KRT7;KRT8;KRT80;Krt7;KRT80			VPS26A
SAA4	LETM1	KRT81;KRT82;KRT83;KRT85;KRT86;KRT82;KRT85;KRT82			VPS4A
SAG	LETMD1	KRT3;KRT5;KRT6A;KRT6B;KRT6C;KRT7;KRT75;KRT76;KRT78;KRT79;KRT8;KRT81;KRT83;KRT84;KRT85;KRT86;Krt6a;Krt6b;Krt7;VIM;KRT83;KRT85;KRT86;KRT81;KRT83;KRT85;KRT86;KRT81;KRT82;KRT83;KRT85;KRT86;KRT81;KRT83;KRT86;KRT83;KRT83;KRT85;KRT81;KRT83			VTI1B
SAMHD1	LFNG	KRT3;KRT5;KRT6A;KRT6B;KRT6C;KRT7;KRT75;KRT76;KRT78;KRT79;KRT8;KRT81;KRT83;KRT84;KRT85;KRT86;Krt6a;Krt6b;Krt7;VIM;KRT2;KRT3;KRT4;KRT5;KRT6A;KRT6B;KRT6C;KRT7;KRT71;KRT72;KRT73;KRT74;KRT75;KRT76;KRT77;KRT79;KRT8;KRT84;Krt1;Krt2;Krt6a;Krt6b;Krt7;KRT2;KRT3;KRT5;KRT6A;KRT6B;KRT6C;KRT7;KRT71;KRT72;KRT73;KRT74;KRT75;KRT76;KRT77;KRT79;KRT8;KRT84;Krt1;Krt2;Krt6a;Krt6b;Krt7;DES;Des;KRT7;KRT8;KRT84;Krt7;VIM;…			VWA2
SARS1	LGALS1	KRT3;KRT5;KRT6A;KRT6B;KRT6C;KRT7;KRT75;KRT76;KRT78;KRT79;KRT8;KRT81;KRT83;KRT84;KRT85;KRT86;Krt6a;Krt6b;Krt7;VIM;KRT83;KRT85;KRT86;KRT81;KRT83;KRT85;KRT86;KRT81;KRT82;KRT83;KRT85;KRT86;KRT85;KRT86;KRT81;KRT85;KRT86;KRT83;KRT85;KRT85;KRT82;KRT85			VWA8
SBSN	LGALS3	KRT86;KRT3;KRT5;KRT6A;KRT6B;KRT6C;KRT7;KRT75;KRT76;KRT78;KRT79;KRT8;KRT81;KRT83;KRT84;KRT85;KRT86;Krt6a;Krt6b;Krt7;VIM;KRT83;KRT85;KRT86;KRT81;KRT83;KRT85;KRT86;KRT81;KRT82;KRT83;KRT85;KRT86;KRT81;KRT83;KRT86;KRT85;KRT86;KRT81;KRT85;KRT86;KRT81;KRT86			WBP11
SCG2	LGALS3BP	KRT10;KRT14;KRT15;KRT16;KRT17;KRT19;KRT9;Krt18;KRT9			WDFY1
SCG3	LGALS7	KRTAP11-1			WFS1
SCG5	LGB	KRTAP12-1			WLS
SCGB1D2	LGI1	KRTAP13-1			WNT10A
SCIN	LGI2	KRTAP13-2			WNT11
SCRN1	LGI3	KRTAP13-4			WNT16
SCUBE1	LGI4	KRTAP16-1			WSCD1
SDC1	LHFPL2	KRTAP3-1			WSCD2
SDC4	LIN7C	KRTAP4-1			XPC
SDCBP	LINGO3	KRTCAP2			XRN2
SDF4	LIPA	KTN1			YIF1B
SDR16C5	LIPC	KYAT3			YLPM1
SEC23IP	LIPG	KRT1;KRT2;KRT3;KRT5;KRT6A;KRT6B;KRT6C;KRT75;KRT76;KRT77;KRT79;KRT8;Krt1;Krt2;Krt6a;Krt6b;KRT1;KRT2;KRT3;KRT5;KRT6A;KRT6B;KRT6C;KRT75;KRT76;KRT77;KRT8;Krt1;Krt2;Krt6a;Krt6b;KRT1;KRT5;KRT6A;KRT6B;KRT6C;KRT8;KRT1;KRT5;KRT6A;KRT6B;KRT6C;KRT79;KRT8;KRT1;Krt1;KRT1;KRT2;KRT77;Krt1;KRT1;KRT6B;Krt6a;KRT1;KRT1;KRT2;KRT1;Krt6a;Krt6b;KRT1;Krt2;KRT2;KRT3;KRT4;KRT5;KRT6A;KRT6B;KRT6C;KRT7;KRT71;KRT72;KRT73;KRT7…			YNK1
SEC61A1	LIPH	KRT1;KRT2;KRT3;KRT5;KRT6A;KRT6B;KRT6C;KRT75;KRT76;KRT77;KRT79;KRT8;Krt1;Krt2;Krt6a;Krt6b;KRT1;KRT2;KRT3;KRT5;KRT6A;KRT6B;KRT6C;KRT75;KRT76;KRT77;KRT8;Krt1;Krt2;Krt6a;Krt6b;KRT1;KRT2;KRT77;Krt1;KRT1;KRT2;KRT1;Krt2;KRT2;KRT3;KRT4;KRT5;KRT6A;KRT6B;KRT6C;KRT7;KRT71;KRT72;KRT73;KRT74;KRT75;KRT76;KRT77;KRT79;KRT8;KRT84;Krt1;Krt2;Krt6a;Krt6b;Krt7;KRT2;KRT3;KRT5;KRT6A;KRT6B;KRT6C;KRT7;KRT71;KRT72;KRT73;K…			YTHDC1
SELENBP1	LIPI	KRT1;KRT2;KRT3;KRT5;KRT6A;KRT6B;KRT6C;KRT75;KRT76;KRT77;KRT79;KRT8;Krt1;Krt2;Krt6a;Krt6b;KRT1;KRT2;KRT3;KRT5;KRT6A;KRT6B;KRT6C;KRT75;KRT76;KRT77;KRT8;Krt1;Krt2;Krt6a;Krt6b;KRT1;KRT5;KRT6A;KRT6B;KRT6C;KRT8;KRT1;KRT5;KRT6A;KRT6B;KRT6C;KRT79;KRT8;KRT1;KRT6B;Krt6a;KRT1;Krt6a;Krt6b;KRT3;KRT5;KRT6A;KRT6B;KRT6C;KRT7;KRT75;KRT76;KRT78;KRT79;KRT8;KRT81;KRT83;KRT84;KRT85;KRT86;Krt6a;Krt6b;Krt7;VIM;KRT2;KRT…			ZC3H18
SELENOF	LMAN1	KRT1;KRT2;KRT3;KRT5;KRT6A;KRT6B;KRT6C;KRT75;KRT76;KRT77;KRT79;KRT8;Krt1;Krt2;Krt6a;Krt6b;KRT1;KRT2;KRT3;KRT5;KRT6A;KRT6B;KRT6C;KRT75;KRT76;KRT77;KRT8;Krt1;Krt2;Krt6a;Krt6b;KRT1;KRT5;KRT6A;KRT6B;KRT6C;KRT8;KRT1;KRT5;KRT6A;KRT6B;KRT6C;KRT79;KRT8;KRT1;KRT6B;Krt6a;KRT1;Krt6a;Krt6b;KRT3;KRT5;KRT6A;KRT6B;KRT6C;KRT7;KRT75;KRT76;KRT78;KRT79;KRT8;KRT81;KRT83;KRT84;KRT85;KRT86;Krt6a;Krt6b;Krt7;VIM;KRT2;KRT…			ZDHHC4
SELENOP	LMAN2	KRT3;KRT5;KRT6A;KRT6B;KRT6C;KRT7;KRT75;KRT76;KRT78;KRT79;KRT8;KRT81;KRT83;KRT84;KRT85;KRT86;Krt6a;Krt6b;Krt7;VIM;KRT2;KRT3;KRT4;KRT5;KRT6A;KRT6B;KRT6C;KRT7;KRT71;KRT72;KRT73;KRT74;KRT75;KRT76;KRT77;KRT79;KRT8;KRT84;Krt1;Krt2;Krt6a;Krt6b;Krt7;KRT2;KRT3;KRT5;KRT6A;KRT6B;KRT6C;KRT7;KRT71;KRT72;KRT73;KRT74;KRT75;KRT76;KRT77;KRT79;KRT8;KRT84;Krt1;Krt2;Krt6a;Krt6b;Krt7;KRT7;KRT75;KRT8;KRT75;Krt7;DES;De…			ZFR
SELL	LMAN2L	Ky			ZMPSTE24
SELP	LMCD1	L4			ZMYND11
SEMA3A	LMF1	LACRT			ZNF326
SEMA3B	LMF2	LACTB			ZNF512
SEMA3C	LMNA	LAG3			ZNF593OS
SEMA3E	LMNB1	LAMA3;LAMA5;LAMA3			ZNF730
SEMA3F	LMNB2	LAMA4			asL4
SEMA4A	LMO1	LAMA5;LAMA3;LAMA5			atpF
SEMA4B	LNPEP	LAMB1;LAMB1;Lamb2			clpX
SEMA6A	LNPK	LAMB2;LAMB4;Lamb2;LAMB1;Lamb2;LAMB2;LAMB2;Lamb2;Lamb2			cmk
SEMA6D	LONP1	LAMB3			erg24
SEMA7A	LORICRIN	LAMB4;LAMB2;LAMB4;Lamb2			fusA
SEMG1	LOXL1	LAMC1			gatB
SEPTIN4	LOXL2	LAMC2			glgB
SEPTIN5	LOXL3	LAMP1			hisA
SEPTIN7	LOXL4	LAMP2			lysS
SERPINA1	LPCAT1	LAMTOR4			mprB
SERPINA10	LPCAT2	LANCL1			myl1
SERPINA12	LPCAT3	LAP3			nms
SERPINA3	LPL	LARGE2			rbsD
SERPINA4	LPP	LARP1			recA
SERPINA5	LRBA	LARP7			rplC
SERPINA6	LRFN1	LARS1			rplI
SERPINA7	LRFN2	LARS2;LARS2;Lars2			rplN
SERPINB1	LRIF1	LCLAT1			rpsC
SERPINB12	LRIT1	LCN1			rpsD
SERPINB13	LRP1	LCTL
SERPINB2	LRPAP1	LDAF1
SERPINB3	LRPPRC	LDB3
SERPINB4	LRRC15	LDHA;LDHA;Ldha;LDHA;LDHB;LDHC;Ldha;Ldha
SERPINB5	LRRC17	LDHA;LDHB;LDHC;Ldha;LDHB;LDHB;ldhba
SERPINB6	LRRC24	LECT2
SERPINC1	LRRC47	LEFTY2;LEFTY1;LEFTY2
SERPIND1	LRRC4B	LEMD2
SERPINE1	LRRC4C	LEMD3
SERPINE2	LRRC59	LEPROT
SERPINE3	LRRN2	LEPROTL1
SERPINF1	LRRTM2	LETM1
SERPINF2	LSM4	LFNG
SERPING1	LSS	LGALS1;LGALS1;Lgals1
SERPINI1	LTA4H	LGALS3
SEZ6	LTBP1	LGALS3BP
SEZ6L	LTBP2	LGALS7
SEZ6L2	LTBP3	LGALS8
SF3B1	LTBP4	LGB
SFN	LTF	LGI1
SFPQ	LUC7L3	LGI2
SFRP1	LUM	LGI3
SFRP2	LY6G6C	LGI4
SFRP4	LY96	LHPP
SGCE	LYNX1	LIN7C
SH3GL2	LYPLA1	LIPA
SHANK3	LYRM4	LIPC
SHBG	LYZ	LIPG
SIAE	LZTR1	LIPH
SIRPA	Lamb2	LIPI
SKA2	Lcp1	LMAN1
SLC1A3	Ldha	LMAN2
SLC25A11	Lmna	LMAN2L
SLC25A12	MACF1	LMCD1
SLC25A3	MACROH2A1	LMF1
SLC2A1	MACROH2A2	LMF2
SLC3A2	MAGT1	LMNA;LMNA;LMNA;LMNA;LMNB1;LMNB2;Lmna;LMNA;Lmna;Lmna
SLC4A1	MAL2	LMNA;LMNB1;LMNB2;Lmna;LMNB1;LMNB1;LMNB2
SLIT1	MAMDC2	LMNA;LMNB1;LMNB2;Lmna;LMNB1;LMNB2;LMNB2
SLIT2	MAN1A1	LMO1
SLITRK2	MAN1A2	LNPEP
SLPI	MAN1C1	LNPK
SMOC1	MAN2A2	LONP1
SMPD1	MANBA	LORICRIN
SMPDL3A	MAOB	LOXL1
SNAP91	MAP1A	LOXL2
SNCA	MAP3K2	LOXL3
SNCB	MAP4	LOXL4
SND1	MAPK1	LPCAT1
SNED1	MAPK3	LPCAT2
SOD1	MAPKBP1	LPCAT3
SOD3	MARCHF5	LPL
SORCS1	MARCO	LPP
SORD	MARS1	LRATD2
SORL1	MATN2	LRFN1
SORT1	MATR3	LRFN2
SPARC	MBOAT7	LRIT1
SPARCL1	MBP	LRP1
SPCS3	MDH1	LRPAP1
SPOCK1	MDH2	LRPPRC
SPOCK2	MDK	LRRC15
SPOCK3	ME1	LRRC17
SPON1	ME2	LRRC24
SPON2	MECP2	LRRC47
SPP1	MEF-1	LRRC4B
SPRR3	MEGF6	LRRC59
SPTA1	MELTF	LRRN2
SPTAN1	MESD	LRRTM2
SPTB	MEST	LSM4
SPTBN1	METRN	LSS
SPTBN2	METRNL	LTA4H
SQOR	METTL17	LTBP1;LTBP1;LTBP3;LTBP1
SRGN	METTL24	LTBP2
SRSF2	METTL7A	LTBP1;LTBP3;LTBP3
SRSF3	METTL9	LTBP4;LTBP4
SRSF7	MFAP1	LTF;TF;LTF;LTF;TF;Tf;LTF;LTF
SSC5D	MFAP2	LUC7L3
ST6GAL2	MFAP4	LUM
ST6GALNAC2	MFAP5	LY6G6C
ST6GALNAC5	MFF	LY96
ST8SIA1	MFGE8	LYNX1;LYNX1
STAT1	MFN1	LYPLA1
STAT3	MFN2	LYRM4
STC1	MFNG	LYZ
STC2	MFRP	LAMB2;LAMB4;Lamb2;LAMB1;Lamb2;LAMB2;LAMB2;Lamb2;Lamb2
STIP1	MFSD10	Lcp1;PLS3;Lcp1
STOM	MGARP	LDHA;LDHA;Ldha;LDHA;LDHB;LDHC;Ldha;Ldha
STOML3	MGAT1	LMNA;LMNA;LMNA;LMNA;LMNB1;LMNB2;Lmna;LMNA;Lmna;Lmna
STXBP1	MGP	MACF1;PLEC;Plec;MACF1;MACF1;MACF1
STXBP5	MGST1	MACROH2A1;MACROH2A1;MACROH2A2
SULT2B1	MGST2	MACROH2A1;MACROH2A2;MACROH2A2
SUMF2	MGST3	MADD
SUSD5	MIA	MAGT1
SYN1	MICAL1	MAIP1
SYNE1	MIF	MAL2
SYNGR2	MLEC	MAMDC2
SYPL1	MLH3	MAN1A1;MAN1A2;MAN1A1
Septin8	MMAB	MAN1A2;MAN1A1;MAN1A2
Serpina3n	MMP11	MAN1C1
Sirpa	MMP12	MAN2A2
Slc25a4	MMP19	MAN2B2
Slc3a2	MMP2	MANBA
Snca	MMP23B	MAOB
Sod1	MMP24	MAP1A;MAP1B;MAP1A
Sptb	MMP28	MAP1B;MAP1A;MAP1B
TAF15	MMRN2	MAP1S
TAGLN	MMUT	Map4;MAP4;Map4;MAP4
TAGLN2	MOGS	FLT1;MAPK1;MAPK3;PDGFRA;MAPK1;MAPK3;MAPK1
TAGLN3	MORF4L1	FLT1;MAPK1;MAPK3;PDGFRA;MAPK3;MAPK1;MAPK3
TALDO1	MPC1	MARCHF5
TAP1	MPC2	MARCO
TAP2	MPO	MARS1
TAPBP	MPP7	MATN2
TCN2	MPRIP	MATR3
TCP1	MPV17	MBLAC2
TECR	MRAS	MBOAT7
TF	MRC2	MBP;MBP;MBP
TFPI2	MRE11	MBTPS1
TFRC	MRPL1	MCCC2
TGFB2	MRPL11	MCM2
TGFBI	MRPL13	Mdh1;MDH1;Mdh1;MDH1;MDH1
TGFBR3	MRPL14	MDH2
TGM1	MRPL15	MDK
TGM2	MRPL16	ME1
TGM3	MRPL17	ME2
TGOLN2	MRPL18	MECP2
THBS1	MRPL19	MEF-1
THBS4	MRPL2	MEGF6
THSD4	MRPL20	MESD
THY1	MRPL21	MEST
TIMP1	MRPL22	METRN
TIMP2	MRPL23	METRNL
TIMP3	MRPL24	METTL24
TKFC	MRPL27	METTL7A
TKT	MRPL3	METTL9
TM1	MRPL30	MFAP1
TMED2	MRPL32	MFAP2
TMED4	MRPL33	MFAP4
TMEM132A	MRPL34	MFAP5
TMEM132C	MRPL37	MFF
TMOD1	MRPL38	MFGE8
TNC	MRPL4	MFN1;MFN2;MFN1
TNR	MRPL40	MFN2;MFN1;MFN2
TNXB	MRPL41	MFNG
TPI1	MRPL44	MFRP
TPM1	MRPL45	MGARP
TPM3	MRPL47	MGAT1;MGAT1;Mgat1
TPM4	MRPL48	MGP;MGP
TPP1	MRPL51	MGST1
TPP2	MRPL57	MGST2
TPPP	MRPL58	MGST3
TPT1	MRPL9	MIA
TRAP1	MRPS11	MIF
TREX2	MRPS12	MLEC
TRH	MRPS14	MLH3
TRIM2	MRPS15	MMP11
TRIM29	MRPS17	MMP19;VTN;MMP19
TSKU	MRPS18A	MMP2
TSN	MRPS21	MMP24
TSPOAP1	MRPS23	MMP28
TTR	MRPS24	MMRN2
TUBA4A	MRPS26	MMUT
TUBB	MRPS30	MOGS
TUBB2A	MRPS31	MORF4L1
TUBB4A	MRPS33	MPC1
TUBB4B	MRPS34	MPC2
TUBB6	MRPS36	MPO;EPX;MPO
TUFM	MRPS5	MPP3
TWSG1	MRPS7	MPP7
TXN	MRPS9	MPRIP
TXNDC17	MRRF	MPV17
TXNL1	MSN	MPV17L2
TXNRD1	MST1	MRAS
TYMP	MT-ATP6	MRC2
TYRP1	MT-CO1	MRE11
Tnr	MT-CO2	MRM3
Tpi1	MT-CO3	MRPL1
UBA1	MT-CYB	MRPL11
UBAC1	MT-ND1	MRPL13
UBE2O	MT-ND2	MRPL14
UBE2V1	MT-ND3	MRPL15
UCHL1	MT-ND4	MRPL16
UQCRC1	MT-ND5	MRPL17
URI1	MTARC2	MRPL18
UROD	MTCH1	MRPL19
USP14	MTCH2	MRPL2
USP5	MTDH	MRPL20
Uba1	MTHFD1	MRPL21
Uqcrc2	MTHFD1L	MRPL22
VAMP2	MTIF2	MRPL23
VASN	MTPAP	MRPL24
VAT1	MTRES1	MRPL27
VCAM1	MTX1	MRPL3
VCAN	MUC5B	MRPL30
VCL	MUCL1	MRPL32
VDAC1	MVP	MRPL33
VDAC2	MXRA5	MRPL34
VDAC3	MXRA7	MRPL37
VGF	MXRA8	MRPL38
VIM	MYADM	MRPL4
VIT	MYBPC3	MRPL40
VLDLR	MYDGF	MRPL41
VNN1	MYEF2	MRPL44
VSNL1	MYH10	MRPL45
VSTM2A	MYH11	MRPL47
VSTM2B	MYH14	MRPL48
VTN	MYH4	MRPL51
VWA1	MYH6	MRPL55
WARS1	MYH7	MRPL57
WDR1	MYH9	MRPL58
WDR87	MYL2	MRPL9
WFDC1	MYL3	MRPS11
WFIKKN2	MYL6	MRPS12
WIF1	MYL9	MRPS14
Wdr1	MYLK	MRPS15
XP32	MYO1B	MRPS17
XRCC5	MYO1C	MRPS18A
XRCC6	MYO5B	MRPS21
XYLT1	MYO5C	MRPS23
YIPF3	MYO6	MRPS24
YOD1	MYOF	MRPS26
YWHAB	MYOM1	MRPS31
YWHAG	MYOM2	MRPS33
YWHAH	Map4	MRPS34
YWHAQ	Mdh1	MRPS36
YWHAZ	Myh9	MRPS5
ZG16	Myo1c	MRPS7
ZG16B	NA	MRPS9
ZNF185	NAAA	MRRF
ZNF276	NACA	MSH6
ZSWIM9	NADK2	MSLN
adk	NAGA	MSN;MSN;RDX
ash1	NAGK	MST1
atpA	NAGLU	MT-ATP6
atpF1	NAMPT	MT-CO1
dinB	NAP1L1	MT-CO2
dnaK	NARS1	MT-CO3
dps	NAT14	MT-CYB
folE	NAXE	MT-ND1
ftsX	NBAS	MT-ND2
gpmA	NCAM1	MT-ND3
hsp90a.1	NCAN	MT-ND4
ilvC	NCBP1	MT-ND5
infB	NCBP2AS2	MTARC1;MTARC1;MTARC2
lpxA	NCCRP1	MTARC1;MTARC2;MTARC2
map	NCEH1	MTCH1
mig-22	NCKAP1	MTCH2
murC	NCL	MTDH
pgi	NCLN	MTFP1
plsY	NCOA5	MTHFD1
recF	NCSTN	MTHFD1L
rplM	NDP	MTIF2
rpsB	NDRG1	MTOR
ruvA	NDUFA10	MTPAP
ruvB	NDUFA11	MTRES1
secA	NDUFA12	MTX1
sls	NDUFA13	MTX3
spg	NDUFA2	MUC5B
truB	NDUFA4	MUCL1
vapA	NDUFA4L2	MVP
zmp-2	NDUFA6	MXRA5
	NDUFA7	MXRA7
	NDUFA9	MXRA8
	NDUFB10	MYADM
	NDUFB3	MYBBP1A
	NDUFB4	MYBPC3
	NDUFB5	MYDGF
	NDUFB6	MYEF2
	NDUFB7	MYH10;MYH11;MYH14;MYH4;MYH6;MYH7;MYH9;Myh9;MYH10;MYH11;MYH6;MYH10;MYH11;MYH14;MYH9;MYH10;MYH11;MYH14;MYH9;Myh9;MYH10;MYH11;MYH9;Myh9;MYH10;MYH9;Myh9;MYH10;MYH10;MYH11;MYH10;MYH11;MYH14;MYH10;MYH14;MYH10;Myh9
	NDUFB9	MYH10;MYH11;MYH14;MYH4;MYH6;MYH7;MYH9;Myh9;MYH10;MYH11;MYH6;MYH10;MYH11;MYH14;MYH9;MYH10;MYH11;MYH14;MYH9;Myh9;MYH10;MYH11;MYH9;Myh9;MYH11;MYH14;MYH9;Myh9;MYH11;MYH9;Myh9;MYH10;MYH11;MYH10;MYH11;MYH14;MYH11
	NDUFC2	MYH10;MYH11;MYH14;MYH4;MYH6;MYH7;MYH9;Myh9;MYH10;MYH11;MYH14;MYH9;MYH10;MYH11;MYH14;MYH9;Myh9;MYH11;MYH14;MYH9;Myh9;MYH10;MYH11;MYH14;MYH10;MYH14;MYH14
	NDUFS1	MYH16;MYH6;MYH7;MYH16
	NDUFS2	MYH10;MYH11;MYH14;MYH4;MYH6;MYH7;MYH9;Myh9;MYH4;MYH6;MYH7;MYH4;MYH7;MYH4
	NDUFS3	MYH16;MYH6;MYH7;MYH6;MYH7;MYH10;MYH11;MYH14;MYH4;MYH6;MYH7;MYH9;Myh9;MYH4;MYH6;MYH7;MYH6;MYH10;MYH11;MYH6
	NDUFS4	MYH16;MYH6;MYH7;MYH7;MYH6;MYH7;MYH10;MYH11;MYH14;MYH4;MYH6;MYH7;MYH9;Myh9;MYH4;MYH6;MYH7;MYH4;MYH7
	NDUFS5	MYH10;MYH11;MYH14;MYH4;MYH6;MYH7;MYH9;Myh9;MYH9;MYH10;MYH11;MYH14;MYH9;MYH10;MYH11;MYH14;MYH9;Myh9;MYH10;MYH11;MYH9;Myh9;MYH10;MYH9;Myh9;MYH11;MYH14;MYH9;Myh9;MYH11;MYH9;Myh9;MYH9;Myh9;MYH10;Myh9;Myh9
	NDUFS7	MYL2
	NDUFV1	MYL3
	NDUFV3	MYL6
	NEBL	MYL9
	NEDD4L	MYLK
	NEMP1	MYLK4
	NEU1	MYO18A
	NEU2	MYO1B;MYO1A;MYO1B
	NFIB	MYO1C;MYO1C;Myo1c;Myo1c
	NFIC	MYO3B
	NFIX	MYO5B;MYO5C;MYO5B
	NFS1	MYO5C;MYO5B;MYO5C
	NFXL1	MYO6
	NHP2	MYOF
	NID1	MYOM1
	NID2	MYOM2
	NIPSNAP1	Map4;MAP4;Map4;MAP4
	NIPSNAP2	Mcpt4
	NIPSNAP3A	Mdh1;MDH1;Mdh1;MDH1;MDH1
	NIPSNAP3B	MYH10;MYH11;MYH14;MYH4;MYH6;MYH7;MYH9;Myh9;MYH9;MYH10;MYH11;MYH14;MYH9;MYH10;MYH11;MYH14;MYH9;Myh9;MYH10;MYH11;MYH9;Myh9;MYH10;MYH9;Myh9;MYH11;MYH14;MYH9;Myh9;MYH11;MYH9;Myh9;MYH9;Myh9;MYH10;Myh9;Myh9
	NLRP13	MYO1C;MYO1C;Myo1c;Myo1c
	NLRX1	NA
	NMB	NAA15
	NME1	NAAA
	NME2	NACA
	NME3	NADK2
	NMNAT1	NAGA
	NNT	NAGK
	NOG	NAGLU
	NOLC1	NAMPT
	NONO	NAP1L1
	NOP56	NAPRT
	NOP58	NARS1
	NOTCH3	NASP
	NPC1	NAT14
	NPEPPS	NAXE
	NPM1	NBAS
	NPTN	NCAM1;NCAM1;NCAM1
	NQO1	NCAN
	NRM	NCAPD2
	NRP2	NCAPD3
	NRXN3	NCBP2AS2
	NSDHL	NCCRP1
	NSF	NCEH1
	NT5E	NCKAP1
	NTN1	NCL
	NTN3	NCLN
	NTNG1	NCOA5
	NUDT16L1	NCSTN
	NUDT5	NDP
	NUMA1	NDRG1
	NUP153	NDUFA10
	NUP205	NDUFA11
	NUTF2	NDUFA12
	NXPH4	NDUFA13
	NYX	NDUFA2
	Ndufa9	NDUFA4
	Ndufv1	NDUFA4L2
	Nipsnap2	NDUFA6
	Nrap	NDUFA7
	OAF	NDUFA9;NDUFA9;Ndufa9;Ndufa9
	OAS3	NDUFB10
	OAT	NDUFB3
	OBSCN	NDUFB4
	OBSL1	NDUFB5
	OCIAD1	NDUFB6
	ODR4	NDUFB7
	OGDH	NDUFB9
	OGDHL	NDUFC2
	OGFOD3	NDUFS1
	OLA1	NDUFS2
	OLFM3	NDUFS3;NDUFS3;Ndufs3
	OLFML1	NDUFS4
	OLFML2A	NDUFS5
	OLFML3	NDUFS7;NDUFS7;nuoB
	OPA1	NDUFV1;NDUFV1;Ndufv1;Ndufv1
	OPA3	NDUFV3
	OPTC	NEBL
	OSTC	NEDD4L
	OTUB1	NEU1
	OXA1L	NEU2
	OXCT1	NFIB;NFIB;NFIC;NFIX
	OXSR1	NFIB;NFIC;NFIX;NFIC
	Oat	NFIB;NFIC;NFIX;NFIX
	Os03g0663800	NFS1
	OsI_13867	NFXL1
	P3H2	NHP2
	P4HA1	NID1;NID1;NID2
	P4HA2	NID1;NID2;NID2
	P4HB	NIPSNAP1;NIPSNAP2;NIPSNAP1
	PA2G4	Nipsnap2;NIPSNAP2;Nipsnap2;NIPSNAP2;NIPSNAP1;NIPSNAP2
	PABPC1	NIPSNAP3A
	PABPC4	NIPSNAP3B
	PACSIN3	NLRP13
	PAICS	NLRX1
	PALLD	NMB
	PALS1	NME1;NME1;NME2
	PALS2	NME1;NME2;NME2
	PAMR1	NME3
	PAPLN	NMNAT1
	PARK7	NNT
	PARP1	NOG
	PARVA	NONO;SFPQ;NONO
	PAU_02230	NOP56
	PAXX	NOP58
	PBXIP1	NOTCH3
	PC	NPC1
	PCBP1	NPEPPS
	PCBP2	NPM1
	PCCB	NPTN
	PCMT1	NQO1
	PCNP	NRM
	PCOLCE	NRXN3
	PCOLCE2	NSDHL
	PCSK2	NSF
	PCSK5	NSFL1C
	PCSK6	NT5E
	PCSK9	NTN1;NTN3;NTN1
	PCYOX1	NTN3;NTN1;NTN3
	PCYOX1L	NTNG1
	PDAP1	NTPCR
	PDCD4	NTRK2
	PDCD6	NUCKS1
	PDCD6IP	NUDC
	PDE12	NUDT16L1
	PDF	NUDT21
	PDGFB	NUDT5
	PDGFC	NUMA1
	PDGFD	NUMB
	PDGFRL	NUP153
	PDHA1	NUP188
	PDHB	NUP205
	PDIA3	NUP93
	PDIA4	NUTF2
	PDIA5	NXPH4
	PDIA6	NYX
	PDK1	NDUFA9;NDUFA9;Ndufa9;Ndufa9
	PDK3	NDUFV1;NDUFV1;Ndufv1;Ndufv1
	PDLIM2	Nipsnap2;NIPSNAP2;Nipsnap2;NIPSNAP2;NIPSNAP1;NIPSNAP2
	PDLIM5	OAF
	PDLIM7	OAS3
	PDPR	OAT;Oat
	PDS5B	OBSCN
	PDXP	OBSL1;OBSL1
	PDZK1	OCIAD1
	PEBP1	ODR4
	PELP1	OGDH;OGDH;OGDHL
	PEPD	OGDH;OGDHL;OGDHL
	PERP	OGFOD3
	PES1	OLA1
	PEX11B	OLFM3
	PFKL	OLFML1
	PFKM	OLFML2A
	PFKP	OLFML3
	PFL2215w	OPA1
	PFN1	OPA3
	PGAM1	OPTC
	PGAM5	OR2B11
	PGD	OSTC
	PGK1	OXA1L
	PGLYRP2	OXCT1
	PGM1	OXSR1
	PGM5	OAT;Oat
	PGRMC1	Os03g0663800
	PGRMC2	OsI_13867
	PHB1	P3H2
	PHGDH	P3H3
	PHIP	P4HA1;P4HA1;P4HA1
	PI3	P4HA2
	PI4K2A	P4HB
	PIGR	PA
	PIGT	PA2G4
	PIP	PABPC1;PABPC1;PABPC4
	PIP4P1	PABPC1;PABPC4;PABPC4
	PISD	PACSIN3
	PKD1L1	PAICS
	PKDCC	PALLD
	PKM	PALS1
	PKP1	PALS2
	PKP3	PAMR1
	PKP4	PAPLN
	PLA1A	PARK7
	PLA2G2A	PARL
	PLA2G3	PARP1
	PLA2G4E	PBXIP1
	PLBD1	PC
	PLBD2	PCBP1;PCBP1;PCBP2
	PLCD3	PCBP1;PCBP2;PCBP2
	PLCXD1	PCCB
	PLD3	PCMT1
	PLEC	PCNP
	PLG	PCNT
	PLGRKT	PCOLCE
	PLIN3	PCOLCE2
	PLIN4	PCSK2
	PLOD1	PCSK5
	PLOD2	PCSK6
	PLP1	PCSK9
	PLP2	PCYOX1
	PLPP1	PCYOX1L
	PLRG1	PDAP1
	PLS3	PDCD11
	PLTP	PDCD4
	PLXDC2	PDCD6
	PMEL	PDCD6IP
	PMPCA	PDE12
	PMVK	PDF
	PNKD	PDGFB
	PNN	PDGFC
	PNP	PDGFD
	PNPLA6	PDGFRA;FLT1;MAPK1;MAPK3;PDGFRA
	PNPLA8	PDGFRL
	PNPT1	PDHA1
	PODN	PDHB;PDHB
	PODNL1	PDIA3
	POF1B	PDIA4
	POFUT1	PDIA5
	POFUT2	PDIA6
	POGLUT1	PDK3
	POGZ	PDLIM2
	POMGNT2	PDLIM5
	PON1	PDLIM7
	PON2	PDPR
	PON3	PDS5B
	POR	PDZK1
	PPHLN1	PEBP1
	PPIA	PELP1
	PPIB	PERP
	PPIC	PES1
	PPL	PEX11B
	PPM1L	PEX16
	PPM1N	PFAS
	PPP1CA	PFKL;PFKM;PFKL;PFKM;PFKP;PFKL;PFKL;PFKP
	PPP1CB	PFKM;PFKL;PFKM;PFKL;PFKM;PFKP
	PPP2R1A	PFKL;PFKM;PFKP;PFKL;PFKP;PFKP
	PPP3CA	ACTBL2;ACTG1;PFL2215w;ACTG1;PFL2215w;PFL2215w
	PPT1	PFN1;PFN1
	PPT2	PGAM1
	PRADC1	PGAM5
	PRAF2	PGD
	PRAM1	PGK1
	PRB3	PGLYRP2
	PRCP	PGM1;PGM1
	PRDX1	PGM2
	PRDX2	PGM5
	PRDX3	PGRMC1;PGRMC1;PGRMC2
	PRDX4	PGRMC1;PGRMC2;PGRMC2
	PRDX5	PHB1
	PRDX6	PHGDH
	PREB	PHIP
	PRELP	PHLDB1
	PRG2	PI3
	PRG3	PICALM
	PRG4	PIGO
	PRH1	PIGR
	PRKAA1	PIGT
	PRKCA	PIK3C2A
	PRKCB	PIK3C3
	PRKCSH	PIP
	PRKDC	PIP4P1
	PRMT1	PISD
	PRNP	PITRM1
	PROK2	PKDCC
	PROM1	PKM;PKM;PKM;Pkm;PKM;PKM;Pkm;PKM;Pkm;Pkm;Pkm
	PRPF19	PKP1
	PRPF31	PKP3
	PRPF38A	PKP4
	PRPF40A	PLA1A
	PRPF6	PLA2G15
	PRPF8	PLA2G2A
	PRPS1	PLA2G3
	PRPSAP2	PLA2G4D
	PRSS12	PLA2G4E
	PRSS23	PLBD1
	PRSS3	PLBD2
	PRSS33	PLCD3
	PRSS35	PLD3
	PRSS56	Plec;EPPK1;PLEC;Plec;PLEC;Plec;MACF1;PLEC;Plec;EPPK1;PLEC;PLEC
	PRXL2A	PLG
	PSAP	PLGRKT
	PSAPL1	PLOD1
	PSAT1	PLOD2
	PSIP1	PLP1
	PSMA1	PLP2
	PSMA2	PLPP1
	PSMA3	PLRG1
	PSMA4	PLS3;Lcp1;PLS3
	PSMA5	PLTP
	PSMA6	PLXDC2
	PSMA7	PMEL
	PSMB1	PMPCA
	PSMB2	PMVK
	PSMB3	PNN
	PSMB4	PNP;PNP;Pnp;Pnp;pnp
	PSMB5	PNPLA6
	PSMB6	PNPLA8
	PSMB7	PNPT1
	PSMB8	PODN
	PSMC1	PODNL1
	PSMC5	POF1B
	PSMC6	POFUT1
	PSMD1	POFUT2
	PSMD11	POGLUT1
	PSMD12	POGZ
	PSMD2	POLR1A
	PSMD3	POMGNT2
	PSMD6	PON1
	PSMD7	PON2
	PSME1	PON3
	PSPN	POR
	PTBP1	PPHLN1
	PTCD3	PPIA;PPIA
	PTDSS1	PPIB
	PTDSS2	PPIC
	PTGDS	PPL;PPL;Ppl;Ppl
	PTGES2	PPM1L
	PTGFRN	PPM1N
	PTMS	PPP1CA;PPP1CA;PPP1CB
	PTPMT1	PPP1CA;PPP1CB;PPP1CB
	PTPRN	PPP1R12A;PPP1R12A;Ppp1r12a;Ppp1r12a
	PTPRS	PPP2R1A
	PTPRU	PPP3CA
	PTRH2	PPP6R1
	PTTG1IP	PPT1
	PTX4	PPT2
	PXDN	PRADC1
	PXDNL	PRAF2
	PXYLP1	PRB3
	PYGB	PRCP
	PYGM	PRDX1;PRDX2;PRDX1;PRDX1;PRDX4
	Pkm	PRDX2;PRDX1;PRDX2
	Plec	PRDX3
	Pnp	PRDX1;PRDX4;PRDX4
	Postn	PRDX5;PRDX5;Prdx5;Prdx5
	Ppl	Prdx6;PRDX6;Prdx6;PRDX6
	Ppp1r12a	PREB
	Prdx5	PRELP
	Prdx6	PREP
	Pygm	PRG2
	QARS1	PRG3
	QDPR	PRG4
	QPCT	PRH1
	QPCTL	PRKAA1
	QSOX1	PRKAR2B
	QSOX2	PRKCA;PRKCB;PRKCA
[truncated: 976 more rows]
